# Supplementary material for: Host–Receptor Post-Translational Modifications Refine Staphylococcal Leukocidin Cytotoxicity
Source: Toxins (Basel). 2020 Feb 6;12(2):106. doi: 10.3390/toxins12020106 (PMC7076806; doi:10.3390/toxins12020106)
Supplement: Supplementary file 1 [file toxins-12-00106-s001.zip]

Archive with 3 entries (3 files):
- 20191018 Suppl Table 1.xlsx
- 20191018 Suppl Table 2.xlsx
- toxins-705920-SI.docx
