# Supplementary material for: Host–Receptor Post-Translational Modifications Refine Staphylococcal Leukocidin Cytotoxicity
Source: Toxins (Basel). 2020 Feb 6;12(2):106. doi: 10.3390/toxins12020106 (PMC7076806; doi:10.3390/toxins12020106)
Supplement: Supplementary file 1 [file toxins-12-00106-s001.zip › 20191018 Suppl Table 1.xlsx]

## Sheet: INDEX6_vs_INDEX7.gene_summary.t
id	num	neg|score	neg|p-value	neg|fdr	neg|rank	neg|goodsgrna	pos|score	pos|p-value	pos|fdr	pos|rank	pos|goodsgrna
SLC35B2	23	2.75e-50	0.00242	0.00033	1	20	1.0	1.0	1.0	20459	0
PTPRC	27	6.83e-45	0.00242	0.00033	2	21	0.99848	0.99918	1.0	20017	1
C5AR1	12	8.03e-42	0.00242	0.00033	3	12	1.0	1.0	1.0	20462	0
PAPSS1	12	7.96e-35	0.00242	0.00033	4	12	1.0	1.0	1.0	20463	0
TPST2	12	1.37e-28	0.00242	0.00033	5	12	1.0	1.0	1.0	20464	0
SGMS1	12	1.11e-17	0.00242	0.00033	6	10	0.99798	0.99902	1.0	19965	1
hsa-mir-3673	8	5.11e-09	0.00242	0.00033	7	8	1.0	1.0	1.0	20461	0
hsa-mir-3669	7	5.59e-09	0.00242	0.00033	8	7	1.0	1.0	1.0	20460	0
hsa-mir-3689c	10	1.19e-06	0.00242	0.00033	9	6	0.76533	0.93062	1.0	16685	2
hsa-mir-5692c-1	5	3.05e-05	0.00242	0.00033	10	5	1.0	1.0	1.0	20457	0
CENPL	11	5.12e-05	0.00242	0.00033	11	8	1.0	1.0	1.0	20455	0
MAD2L1	14	0.000171	0.00242	0.00033	12	8	0.99995	0.99996	1.0	20344	0
HAUS6	12	0.00018	0.00242	0.00033	13	7	0.99823	0.99909	1.0	19984	1
DARS	12	0.000549	0.00242	0.00033	14	7	0.98644	0.99561	1.0	19449	2
ECT2	15	0.000752	0.00242	0.00033	15	8	0.99997	0.99997	1.0	20369	0
NOP58	12	0.000272	0.0314	0.004022	16	7	1.0	1.0	1.0	20451	0
SCFD1	17	0.00323	0.0411	0.00495	17	8	1.0	1.0	1.0	20446	0
CDK7	12	0.000384	0.0435	0.00495	18	7	0.99996	0.99997	1.0	20353	0
RPL7	12	0.000567	0.00556	0.005993	19	6	0.84028	0.9557	1.0	17390	1
PLK4	14	0.00765	0.0605	0.006188	20	7	1.0	1.0	1.0	20438	0
EEF1A1	12	0.000994	0.0798	0.007426	21	6	0.93318	0.98207	1.0	18510	2
SLC35A1	15	0.0119	0.0798	0.007426	22	7	0.97319	0.99207	1.0	19116	3
TOPBP1	14	0.013	0.0847	0.007533	23	7	1.0	1.0	1.0	20426	0
hsa-mir-620	3	0.0154	0.0895	0.007632	24	3	1.0	1.0	1.0	20428	0
hsa-mir-3133	4	0.0172	0.0992	0.007884	25	4	1.0	1.0	1.0	20427	0
WDR12	14	0.0181	0.104	0.007884	26	7	0.99726	0.9988	1.0	19919	1
RAN	14	0.0181	0.104	0.007884	27	7	0.99889	0.99933	1.0	20062	1
GTF2A2	4	0.0394	0.21	0.014851	28	4	1.0	1.0	1.0	20413	0
BRIX1	11	0.00405	0.21	0.014851	29	6	0.99937	0.99955	1.0	20150	1
CDC27	42	0.0655	0.385	0.025711	30	10	0.88615	0.96883	1.0	17896	11
PRPF39	12	0.0669	0.389	0.025711	31	6	0.99911	0.99942	1.0	20095	1
B3GALNT2	53	0.00738	0.423	0.026167	32	11	0.29814	0.62988	1.0	11310	16
HHLA2	19	0.0745	0.423	0.026167	33	7	0.71476	0.91084	1.0	16171	4
PTP4A2	13	0.00779	0.438	0.026167	34	6	0.54419	0.82777	1.0	14365	3
UNC50	12	0.079	0.448	0.026167	35	5	0.24502	0.56815	1.0	10534	1
C5orf34	12	0.0826	0.467	0.026443	36	5	0.87267	0.96499	1.0	17727	3
KIF18A	12	0.0897	0.501	0.026443	38	6	0.99724	0.9988	1.0	19917	1
WDR48	12	0.0897	0.501	0.026443	37	6	0.6401	0.87949	1.0	15457	2
CCT4	17	0.09	0.0506	0.026443	39	7	0.95163	0.98653	1.0	18733	2
hsa-mir-651	4	0.0922	0.52	0.026443	40	3	0.99997	0.99997	1.0	20370	0
EIF2S3	27	0.00959	0.53	0.026443	41	8	0.37398	0.70692	1.0	12338	5
hsa-mir-891a	6	0.108	0.573	0.027935	42	4	0.5867	0.85274	1.0	14871	1
SUPT16H	12	0.139	0.718	0.034193	43	5	0.99749	0.99887	1.0	19936	1
hsa-mir-1277	4	0.146	0.743	0.034541	44	3	0.99953	0.99964	1.0	20180	0
NANS	12	0.0179	0.864	0.038635	45	4	0.35455	0.68825	1.0	12050	4
PAICS	12	0.182	0.868	0.038635	46	5	0.99984	0.99987	1.0	20292	0
NDUFB5	14	0.191	0.931	0.040552	47	5	0.67043	0.89265	1.0	15736	3
MRPS6	6	0.211	0.00010426	0.043544	48	3	0.85228	0.95907	1.0	17503	1
EFTUD1	15	0.211	0.00010426	0.043544	49	6	0.49086	0.79435	1.0	13752	2
PHAX	12	3.06e-05	0.00014442	0.054995	50	5	0.81873	0.94941	1.0	17175	3
hsa-mir-5692a-1	7	0.308	0.00014587	0.054995	53	4	0.45812	0.77138	1.0	13336	1
hsa-mir-5692a-2	7	0.308	0.00014587	0.054995	51	4	0.45812	0.77138	1.0	13337	1
hsa-mir-376c	7	0.308	0.00014587	0.054995	52	4	0.98788	0.99598	1.0	19482	1
XPO1	17	0.311	0.00014732	0.054995	54	5	1.0	1.0	1.0	20450	0
hsa-mir-139	10	0.314	0.00014781	0.054995	55	3	0.079901	0.28376	0.849753	6833	5
AK6	10	0.324	0.00015216	0.055394	56	5	0.93199	0.98179	1.0	18493	2
SNAPC5	4	0.333	0.00015555	0.055394	57	3	0.85253	0.95914	1.0	17506	1
CUL3	14	0.334	0.000157	0.055394	58	5	0.16489	0.45322	1.0	9089	1
POLR2K	7	0.34	0.0001599	0.055462	59	4	0.88908	0.96965	1.0	17929	1
EIF5	12	0.349	0.00016329	0.055693	60	5	1.0	1.0	1.0	20447	0
SMC6	12	0.397	0.00018361	0.061597	61	5	0.99999	0.99999	1.0	20393	0
CCT8	16	0.425	0.00019716	0.065075	62	6	0.98664	0.99566	1.0	19452	1
RBM8A	56	0.447	0.00020635	0.067028	63	7	0.99994	0.99995	1.0	20335	13
FCF1	12	0.454	0.00021022	0.067218	64	5	0.99911	0.99942	1.0	20096	1
hsa-mir-3129	6	0.493	0.00023006	0.07243	65	4	0.97481	0.99251	1.0	19148	1
MTBP	12	0.517	0.00023877	0.074032	66	5	0.99829	0.99911	1.0	19992	1
MBTPS1	12	0.538	0.00024699	0.07544	67	4	0.99293	0.99735	1.0	19661	2
LCE2A	3	0.56	0.00025812	0.077679	68	3	0.99994	0.99995	1.0	20341	0
NUP155	20	0.652	0.0003036	0.089178	69	5	0.52796	0.81803	1.0	14184	5
CPSF6	40	0.662	0.00030989	0.089178	70	9	0.81787	0.94916	1.0	17165	8
EIF3E	12	0.671	0.00031376	0.089178	71	5	0.99946	0.9996	1.0	20169	1
ZNF791	12	0.671	0.00031376	0.089178	72	4	0.8954	0.97139	1.0	18004	3
NCBP1	31	0.708	0.00032924	0.091049	73	8	0.99945	0.9996	1.0	20161	5
hsa-mir-4427	7	0.708	0.00032924	0.091049	74	2	0.88719	0.96914	1.0	17904	2
RFC1	27	0.777	0.00035779	0.09647	75	6	0.38763	0.71926	1.0	12548	5
GNPNAT1	8	0.781	0.00035827	0.09647	76	4	0.99835	0.99913	1.0	20001	0
CC2D2B	15	0.827	0.00037521	0.099717	77	5	0.67786	0.89584	1.0	15813	1
NCAPG	12	0.837	0.00038053	0.099835	78	4	0.9996	0.99968	1.0	20198	1
ALG3	14	0.0865	0.00039262	0.100979	79	4	0.96518	0.98997	1.0	18951	4
hsa-mir-3689a	10	0.875	0.00039698	0.100979	80	3	0.0034864	0.023317	0.241897	1972	6
KIF23	20	0.884	0.00040182	0.100979	81	6	0.99354	0.99753	1.0	19689	3
MAK16	31	0.0901	0.00041053	0.100979	82	6	0.99998	0.99998	1.0	20388	4
EIF2B5	12	0.948	0.00042601	0.100979	85	5	0.9587	0.98826	1.0	18842	3
EIF2B3	12	0.948	0.00042601	0.100979	84	5	0.99015	0.99659	1.0	19552	1
RIF1	12	0.948	0.00042601	0.100979	83	5	0.97292	0.99199	1.0	19110	1
SNX5	20	0.955	0.00042891	0.100979	86	5	0.19734	0.50556	1.0	9755	5
RPL39	4	0.962	0.00043085	0.100979	87	3	0.99993	0.99994	1.0	20326	0
HNRNPK	25	0.975	0.00043423	0.100979	88	7	0.56503	0.84001	1.0	14592	4
UXT	8	0.00010012	0.0004502	0.103515	89	3	0.20331	0.51371	1.0	9849	2
VMP1	12	0.00010672	0.00048358	0.107566	90	5	0.99707	0.99875	1.0	19904	1
NAA35	12	0.00010672	0.00048358	0.107566	92	5	0.59316	0.85644	1.0	14946	2
ZNF107	12	0.00010672	0.00048358	0.107566	91	5	0.68468	0.89873	1.0	15884	4
VCPKMT	11	0.00010967	0.00050148	0.110348	93	3	0.4686	0.77883	1.0	13462	2
DYNC1I2	31	0.00011827	0.00053874	0.117285	94	7	0.99866	0.99924	1.0	20037	5
hsa-mir-891b	6	0.00012533	0.00056922	0.121442	95	3	0.51187	0.80804	1.0	14008	3
EMILIN1	12	0.00012585	0.0005697	0.121442	96	2	0.061749	0.23669	0.779124	6215	6
ANK3	27	0.00013083	0.00059389	0.125293	97	5	0.60471	0.8628	1.0	15087	10
TEX264	14	0.00013336	0.00060164	0.125631	98	3	0.40357	0.73161	1.0	12714	6
TMEM108	18	0.00013498	0.00060841	0.125763	99	2	0.61276	0.86718	1.0	15172	8
NUF2	12	0.00013735	0.00061712	0.126287	100	5	0.99572	0.99825	1.0	19822	1
LGALS3	14	0.00013902	0.00062486	0.126605	101	5	0.083207	0.29149	0.860773	6930	4
ETF1	45	0.0001413	0.00063937	0.127415	102	7	0.98861	0.99618	1.0	19501	7
MEF2A	17	0.00014179	0.00064131	0.127415	103	5	0.99002	0.99656	1.0	19550	3
POLR1B	42	0.00014588	0.00066598	0.127785	104	9	0.93068	0.98149	1.0	18475	5
PPP6C	43	0.00014672	0.00067034	0.127785	105	9	0.76676	0.93114	1.0	16699	13
MIPOL1	12	0.00014787	0.00067615	0.127785	106	4	0.89728	0.97193	1.0	18032	4
POLR3B	13	0.00015034	0.00068485	0.127785	107	5	0.99471	0.9979	1.0	19754	2
CBLL1	12	0.00015433	0.00069719	0.127785	110	5	0.93568	0.98268	1.0	18542	2
UBA2	12	0.00015433	0.00069719	0.127785	109	5	0.4042	0.73205	1.0	12728	3
POLD3	12	0.00015433	0.00069719	0.127785	108	5	0.99914	0.99944	1.0	20101	1
RINT1	12	0.00015433	0.00069719	0.127785	111	5	0.74761	0.92384	1.0	16495	1
EGFP	13	0.0001552	0.00069937	0.127785	112	2	0.26057	0.58683	1.0	10760	7
YIPF6	15	0.00015685	0.00070711	0.128056	113	5	0.1377	0.40441	0.981253	8434	6
LIN9	17	0.00016038	0.00072404	0.129972	114	4	0.90562	0.97436	1.0	18135	6
RNMT	10	0.00016179	0.00073082	0.130047	115	4	0.99918	0.99945	1.0	20109	0
RPL9	13	0.00016703	0.00074775	0.131914	116	5	0.99996	0.99997	1.0	20352	0
SLC20A1	12	0.00017399	0.00077726	0.134796	118	5	0.95805	0.9881	1.0	18828	2
SAMD9	12	0.00017399	0.00077726	0.134796	117	5	0.99998	0.99998	1.0	20382	0
DDX3X	15	0.0001781	0.00078888	0.13566	119	5	0.99381	0.9976	1.0	19705	1
EIF3J	7	0.0001849	0.000815	0.138985	120	4	0.99921	0.99947	1.0	20116	0
SDAD1	27	0.00019517	0.00085613	0.144323	121	7	1.0	1.0	1.0	20424	2
UMPS	12	0.000198	0.00086774	0.144323	122	4	0.99111	0.99684	1.0	19588	2
SDHD	8	0.00019876	0.00087113	0.144323	123	4	0.99221	0.99713	1.0	19624	1
THOC7	5	0.00019943	0.00087451	0.144323	124	3	0.99175	0.997	1.0	19606	0
SLC25A30	25	0.00020528	0.00090161	0.147604	125	5	0.026799	0.12603	0.577952	4462	9
SMARCE1	22	0.0002116	0.00092483	0.150204	126	6	0.94829	0.98575	1.0	18692	5
DHDDS	13	0.00021453	0.00093306	0.150347	127	5	0.99932	0.99953	1.0	20140	1
KIAA0100	12	0.00022213	0.00096257	0.153891	128	4	0.99101	0.99681	1.0	19581	1
OR5H2	9	0.00022993	0.00099644	0.15807	129	3	0.95407	0.98712	1.0	18763	2
NR1D2	13	0.00023538	0.0010158	0.159901	130	4	0.98832	0.9961	1.0	19493	2
RPL29	12	0.00023845	0.0010284	0.159953	131	3	0.91514	0.97712	1.0	18266	4
hsa-mir-511	10	0.00023957	0.0010318	0.159953	132	2	0.96907	0.99096	1.0	19032	1
CNFN	8	0.00025392	0.0010763	0.1656	133	2	0.1393	0.40739	0.984014	8468	4
RPL30	9	0.00026556	0.0011198	0.170187	134	3	0.99979	0.99983	1.0	20264	0
VNN2	13	0.00026603	0.0011227	0.170187	135	4	0.83746	0.95488	1.0	17360	4
COPB2	13	0.00027119	0.0011363	0.170974	136	5	0.79977	0.94331	1.0	17005	1
DSP	12	0.00028886	0.0011943	0.1769	137	2	0.43763	0.75669	1.0	13105	2
ACTL6A	15	0.00029055	0.0011992	0.1769	138	5	0.99825	0.9991	1.0	19985	1
FUT5	8	0.00029097	0.0012016	0.1769	139	2	0.31502	0.64796	1.0	11524	3
ZNF20	11	0.00030601	0.0012543	0.183345	140	4	0.85112	0.95872	1.0	17492	4
KIF15	12	0.00030931	0.0012669	0.183871	141	4	1.0	1.0	1.0	20452	0
CCDC77	14	0.00032077	0.0013075	0.187115	142	5	0.25033	0.57467	1.0	10603	7
SDHA	14	0.00032077	0.0013075	0.187115	143	5	0.98934	0.99638	1.0	19525	3
HOXA1	12	0.00032657	0.0013293	0.18891	144	2	0.27339	0.60202	1.0	10952	7
PSMD11	41	0.00033435	0.0013608	0.192045	145	8	0.085508	0.29671	0.868339	6992	17
CARD8	18	0.0003371	0.0013748	0.192696	146	5	0.41248	0.73822	1.0	12822	7
NWD2	12	0.0003448	0.0013985	0.193772	147	4	0.97948	0.99385	1.0	19266	3
RHOBTB1	12	0.00034571	0.0014014	0.193772	148	3	0.64596	0.88205	1.0	15507	4
MRPL22	14	0.00035969	0.0014624	0.199505	150	5	0.94006	0.98375	1.0	18591	4
NOL10	14	0.00035969	0.0014624	0.199505	149	5	0.99999	0.99999	1.0	20398	0
PSMA3	12	0.00036297	0.0014769	0.200151	151	4	0.98994	0.99653	1.0	19545	1
KCNE1L	12	0.00036897	0.0014957	0.201374	152	3	0.13738	0.40381	0.980712	8420	8
SMARCA5	12	0.00037904	0.0015311	0.204782	153	3	0.67258	0.89357	1.0	15758	4
SLC25A12	12	0.00040256	0.0016235	0.215732	154	4	0.99871	0.99927	1.0	20040	1
METTL9	15	0.00041017	0.0016477	0.217534	155	5	0.33312	0.66666	1.0	11753	3
ZNF627	13	0.00041408	0.0016602	0.21779	156	4	0.9999	0.99992	1.0	20313	0
PCK2	22	0.000421	0.0016844	0.218533	157	2	0.01245	0.068181	0.426131	3272	16
MBTPS2	12	0.00042276	0.0016907	0.218533	158	4	0.68564	0.89913	1.0	15896	3
ENPP4	12	0.00042635	0.0017038	0.218533	159	2	0.37176	0.70476	1.0	12307	7
PDK1	29	0.00042784	0.0017086	0.218533	160	7	1.0	1.0	1.0	20430	2
OR5AK2	12	0.00044717	0.0017754	0.225663	161	4	0.99939	0.99956	1.0	20154	1
hsa-mir-4477a	10	0.00045955	0.0018204	0.22633	162	4	0.98057	0.99418	1.0	19293	2
IKBIP	15	0.00046252	0.0018267	0.22633	163	5	0.90681	0.9747	1.0	18149	3
TCP1	20	0.00046588	0.0018359	0.22633	164	5	0.94683	0.98538	1.0	18673	2
ARRDC3	12	0.00046837	0.0018451	0.22633	166	4	0.14097	0.4105	0.984037	8531	3
MADD	12	0.00046837	0.0018451	0.22633	165	4	0.53653	0.82319	1.0	14275	3
TXNDC8	2	0.00046885	0.001847	0.22633	167	2	0.99953	0.99964	1.0	20181	0
hsa-mir-5699	10	0.00047548	0.0018712	0.227929	168	3	0.84	0.00076178	0.035637	437	4
SMC4	31	0.0004899	0.0019225	0.229458	169	7	0.99189	0.99704	1.0	19612	9
TARDBP	12	0.00049568	0.0019399	0.229458	170	4	0.95829	0.98815	1.0	18833	2
PRSS42	12	0.00049568	0.0019399	0.229458	172	4	0.75038	0.92489	1.0	16531	3
DHX36	12	0.00049568	0.0019399	0.229458	171	4	0.99584	0.99828	1.0	19832	1
FOXI3	12	0.00049943	0.0019486	0.229458	173	2	0.89643	0.9717	1.0	18018	3
SNAPC1	17	0.00050047	0.001951	0.229458	174	5	0.99965	0.99972	1.0	20212	1
DIEXF	12	0.00051037	0.0019859	0.232221	175	3	0.90645	0.97459	1.0	18146	4
CSRP2BP	12	0.00052225	0.0020202	0.234045	176	2	0.11525	0.36056	0.940084	7841	6
GPR26	12	0.00052856	0.0020415	0.234045	177	3	0.24637	0.56978	1.0	10545	5
hsa-mir-376a-1	4	0.00053014	0.0020502	0.234045	178	2	0.91967	0.97842	1.0	18331	1
GJC2	12	0.00054272	0.0020846	0.234045	179	2	0.029288	0.13489	0.598845	4608	8
CCDC66	15	0.0005448	0.0020918	0.234045	180	4	0.9812	0.99434	1.0	19312	3
TPI1	22	0.00054611	0.0020971	0.234045	181	6	0.99331	0.99747	1.0	19678	3
SON	22	0.00054611	0.0020971	0.234045	182	6	0.99987	0.9999	1.0	20300	3
hsa-mir-3134	9	0.00054756	0.0021034	0.234045	183	3	0.9988	0.9993	1.0	20050	0
hsa-mir-4638	10	0.00054806	0.0021044	0.234045	184	2	0.0050845	0.031975	0.288761	2266	8
C1orf141	11	0.00055425	0.0021247	0.235028	185	3	0.96129	0.98893	1.0	18881	3
GTPBP4	12	0.00056091	0.002147	0.236213	186	3	0.99724	0.9988	1.0	19918	1
POLE2	13	0.0005669	0.0021702	0.237491	187	4	0.99959	0.99968	1.0	20196	1
ADSSL1	21	0.00058108	0.0022147	0.241073	188	3	0.067178	0.25176	0.802437	6416	12
C3orf17	12	0.00060662	0.0022994	0.245418	189	4	0.57086	0.84348	1.0	14683	2
GCC2	12	0.00060662	0.0022994	0.245418	190	4	0.94189	0.98417	1.0	18612	3
PPP2CA	12	0.00060662	0.0022994	0.245418	191	4	0.98288	0.99475	1.0	19353	1
LCN6	9	0.00060874	0.0023057	0.245418	192	2	0.094692	0.3172	0.896447	7241	5
LRRC34	15	0.00061563	0.002325	0.245418	193	3	0.29295	0.62409	1.0	11233	3
COPS3	17	0.00061691	0.0023289	0.245418	194	5	0.88772	0.96928	1.0	17911	4
hsa-mir-7976	5	0.00061996	0.0023386	0.245418	195	3	0.37835	0.71094	1.0	12406	1
PHF5A	11	0.00062922	0.0023729	0.246455	196	4	0.86031	0.96135	1.0	17579	3
C6orf211	14	0.00062993	0.0023753	0.246455	197	4	0.93393	0.98226	1.0	18523	3
NAE1	16	0.00063633	0.0023952	0.246455	198	4	0.80661	0.94585	1.0	17075	2
MIS18A	6	0.00063708	0.0023966	0.246455	199	3	0.99572	0.99825	1.0	19826	0
UQCRB	16	0.00064673	0.0024315	0.248787	200	5	0.9828	0.99472	1.0	19349	3
NSMCE2	12	0.00067245	0.0024968	0.249239	202	4	0.99551	0.99817	1.0	19813	2
TRAPPC1	12	0.00067245	0.0024968	0.249239	204	4	0.99441	0.9978	1.0	19744	2
KNTC1	12	0.00067245	0.0024968	0.249239	203	4	0.99962	0.99969	1.0	20202	1
GLRX3	12	0.00067245	0.0024968	0.249239	205	4	0.99785	0.99898	1.0	19954	1
AMIGO2	12	0.00067245	0.0024968	0.249239	201	4	0.96244	0.98922	1.0	18908	1
WEE1	17	0.00069146	0.0025631	0.254614	206	5	0.60426	0.86256	1.0	15081	4
CBL	12	0.00069813	0.0025873	0.255776	207	3	0.81073	0.94709	1.0	17114	2
YY2	12	0.00072438	0.0026782	0.263134	208	2	0.47399	0.78254	1.0	13539	5
FAM76A	7	0.00072686	0.0026874	0.263134	209	3	0.98435	0.99508	1.0	19385	1
ZCCHC9	12	0.0007305	0.0027005	0.263154	210	3	0.99142	0.99692	1.0	19598	1
RIMKLB	12	0.00074716	0.0027638	0.264296	211	4	0.86485	0.96269	1.0	17637	4
PPAT	12	0.00074716	0.0027638	0.264296	214	4	1.0	1.0	1.0	20410	0
CEP135	12	0.00074716	0.0027638	0.264296	212	4	0.090613	0.30825	0.884966	7128	3
GARS	12	0.00074716	0.0027638	0.264296	213	4	0.99422	0.99773	1.0	19728	2
ARFIP1	13	0.00076921	0.0028446	0.269027	215	4	0.89629	0.97165	1.0	18015	2
CDC5L	41	0.00078283	0.0028911	0.269027	216	8	0.98562	0.99541	1.0	19415	4
hsa-mir-8088	10	0.00078641	0.0029013	0.269027	217	1	0.036255	0.15867	0.646496	5015	8
NAA15	12	0.00078982	0.002909	0.269027	218	4	0.97913	0.99374	1.0	19253	2
SCN7A	12	0.00079004	0.0029121	0.269027	219	3	0.62924	0.87476	1.0	15353	3
RPRD2	12	0.00079004	0.0029121	0.269027	220	3	0.46209	0.77419	1.0	13373	4
ZWILCH	16	0.00081253	0.002985	0.269027	221	5	0.9768	0.99309	1.0	19200	2
CEACAM5	12	0.00082222	0.003014	0.269027	222	3	0.73755	0.91993	1.0	16386	4
CXCR6	12	0.00082349	0.0030183	0.269027	223	2	0.043677	0.18264	0.689841	5417	8
PPWD1	18	0.00082367	0.0030188	0.269027	224	5	0.99111	0.99684	1.0	19585	2
TARS	12	0.00082732	0.0030237	0.269027	229	4	0.9215	0.97893	1.0	18355	2
GPR160	12	0.00082732	0.0030237	0.269027	227	4	0.99805	0.99904	1.0	19968	1
OR13C8	12	0.00082732	0.0030237	0.269027	228	4	0.94189	0.98417	1.0	18611	3
SPTLC1	12	0.00082732	0.0030237	0.269027	226	4	0.9984	0.99915	1.0	20006	1
PSMA1	12	0.00082732	0.0030237	0.269027	230	4	0.2692	0.59708	1.0	10892	1
TRMT10C	12	0.00082732	0.0030237	0.269027	225	4	0.64726	0.88262	1.0	15522	1
hsa-mir-607	10	0.00085413	0.0031156	0.276006	231	4	0.45512	0.76926	1.0	13305	3
RIOK3	12	0.00086057	0.0031296	0.276054	232	4	0.68748	0.89993	1.0	15921	2
CDK1	19	0.00087736	0.0031809	0.278302	233	5	0.96118	0.98889	1.0	18879	3
SKA2	8	0.00088068	0.0031959	0.278302	234	3	0.95948	0.98845	1.0	18854	2
MIER1	17	0.0008808	0.0031959	0.278302	235	5	1.0	1.0	1.0	20422	0
LOC730159	5	0.00089485	0.0032477	0.279294	236	3	0.99999	0.99999	1.0	20400	0
SLC25A40	11	0.00089735	0.0032559	0.279294	237	3	0.99278	0.99731	1.0	19654	2
PCF11	12	0.00091445	0.0033028	0.279294	241	4	0.99876	0.99928	1.0	20047	1
HAUS1	12	0.00091445	0.0033028	0.279294	239	4	0.74119	0.92135	1.0	16419	2
PLCB4	12	0.00091445	0.0033028	0.279294	240	4	0.78067	0.93634	1.0	16837	3
ALG11	12	0.00091445	0.0033028	0.279294	242	4	0.99998	0.99998	1.0	20383	0
NLRP14	12	0.00091445	0.0033028	0.279294	238	4	0.20278	0.51299	1.0	9843	5
MCM6	18	0.00092235	0.0033251	0.280019	243	5	0.99988	0.9999	1.0	20306	2
NAF1	12	0.00093664	0.0033706	0.282685	244	3	0.13085	0.39129	0.967583	8272	6
GTF2H2	2	0.00094567	0.0033962	0.283673	245	2	0.99905	0.9994	1.0	20086	0
ATP5G1	7	0.00095403	0.0034214	0.284613	246	2	0.61038	0.86591	1.0	15161	2
hsa-mir-586	5	0.00096593	0.0034644	0.287029	247	3	0.1118	0.3535	0.934982	7737	2
DCAF5	16	0.00098286	0.0035123	0.289017	248	4	0.35929	0.69286	1.0	12122	5
RPP30	10	0.00098379	0.0035167	0.289017	249	4	0.88118	0.96739	1.0	17840	1
SSX3	2	0.00099867	0.0035612	0.290856	250	2	0.999	0.99938	1.0	20075	0
AZIN1	25	0.00099969	0.0035675	0.290856	251	6	0.92252	0.97923	1.0	18368	3
C1QTNF2	12	0.001012	0.0036096	0.292823	252	2	0.097606	0.32347	0.905604	7308	7
VPS29	12	0.001015	0.0036202	0.292823	253	4	0.80125	0.94388	1.0	17019	1
FMN2	12	0.0010461	0.0037131	0.299154	254	2	0.23378	0.55401	1.0	10353	7
MAP10	12	0.0010708	0.0037828	0.303572	255	4	0.81945	0.94961	1.0	17180	3
MRGPRX1	11	0.0010784	0.0038089	0.304475	256	3	0.0083894	0.048903	0.359852	2781	8
FBXO36	7	0.0010879	0.0038399	0.305156	257	3	0.71787	0.91207	1.0	16212	2
TANGO6	12	0.0010938	0.0038607	0.305156	258	3	0.8344	0.95398	1.0	17334	4
SAA1	6	0.0010961	0.003866	0.305156	259	2	0.57058	0.84331	1.0	14679	2
THAP5	17	0.0011044	0.0038989	0.305156	260	5	0.9403	0.9838	1.0	18594	3
PPP1R13B	12	0.0011221	0.0039507	0.305156	262	4	0.84972	0.95833	1.0	17482	2
CSTF3	12	0.0011221	0.0039507	0.305156	263	4	1.0	1.0	1.0	20454	0
PDSS1	12	0.0011221	0.0039507	0.305156	261	4	0.98718	0.9958	1.0	19459	1
FGL1	12	0.0011221	0.0039507	0.305156	264	4	0.098706	0.3258	0.907975	7339	5
hsa-mir-4511	6	0.0011223	0.0039516	0.305156	265	2	0.0024503	0.017037	0.20478	1700	4
RFX8	12	0.0011379	0.0040044	0.308066	266	3	0.60913	0.86521	1.0	15150	5
ZNF44	13	0.0011588	0.004074	0.311272	267	4	0.82748	0.95199	1.0	17255	3
LRR1	14	0.0011593	0.0040765	0.311272	268	4	0.44505	0.76206	1.0	13197	4
hsa-mir-3974	4	0.001171	0.0041118	0.312612	269	2	0.96827	0.99076	1.0	19011	0
SLC38A2	12	0.0011802	0.0041398	0.312612	271	3	0.99798	0.99902	1.0	19964	1
PSMB1	12	0.0011802	0.0041398	0.312612	270	4	0.99142	0.99692	1.0	19596	1
hsa-mir-194-1	8	0.0012038	0.0042085	0.314392	272	2	0.91496	0.97707	1.0	18263	1
ACTR2	12	0.0012253	0.004271	0.314392	276	4	0.99994	0.99995	1.0	20340	0
USP10	12	0.0012253	0.004271	0.314392	274	4	0.075172	0.27262	0.832294	6703	2
RFC4	12	0.0012253	0.004271	0.314392	273	4	0.95064	0.98629	1.0	18722	2
LACC1	12	0.0012253	0.004271	0.314392	278	4	0.37984	0.7123	1.0	12422	3
USP48	12	0.0012253	0.004271	0.314392	277	4	0.38276	0.7149	1.0	12472	3
KLHL8	12	0.0012253	0.004271	0.314392	275	4	0.96672	0.99037	1.0	18984	3
PGM3	20	0.0012557	0.0043682	0.320398	279	5	0.98922	0.99634	1.0	19521	4
CHAF1B	12	0.0012672	0.004406	0.322012	280	3	0.97147	0.99159	1.0	19079	2
EPC2	19	0.0012737	0.0044292	0.322557	281	4	0.97353	0.99216	1.0	19124	4
MTNR1B	12	0.0012869	0.0044727	0.324021	282	2	0.00034971	0.0028824	0.076704	767	8
hsa-mir-1234	10	0.0012899	0.0044809	0.324021	283	2	0.010865	0.060853	0.400938	3101	8
GRIN3A	54	0.0012962	0.0044988	0.32417	284	7	0.10485	0.33898	0.920141	7539	17
VPRBP	12	0.0013308	0.0046038	0.32619	286	4	0.96634	0.99026	1.0	18973	2
RPL27A	12	0.0013308	0.0046038	0.32619	285	4	0.99997	0.99997	1.0	20366	0
hsa-mir-2278	10	0.001337	0.0046213	0.32619	287	2	0.0049453	0.03123	0.284797	2244	7
OR51Q1	12	0.0013451	0.0046493	0.32619	288	4	0.61542	0.86837	1.0	15207	3
MED1	49	0.0013601	0.0046953	0.32619	289	8	0.99954	0.99965	1.0	20188	9
CAPN6	12	0.0013629	0.0047045	0.32619	290	2	0.49889	0.79987	1.0	13864	4
TRIM74	2	0.0013695	0.0047248	0.32619	291	1	0.65053	0.88404	1.0	15557	1
TUBD1	23	0.0013704	0.0047291	0.32619	292	5	0.90492	0.97416	1.0	18124	4
TBC1D25	12	0.0013733	0.0047388	0.32619	295	3	0.021932	0.10809	0.537611	4112	8
RBM5	12	0.0013733	0.0047388	0.32619	296	3	0.65802	0.88731	1.0	15631	3
HMGCS1	12	0.0013733	0.0047388	0.32619	293	3	0.99999	0.99999	1.0	20406	0
TSEN2	12	0.0013733	0.0047388	0.32619	294	4	0.94022	0.98378	1.0	18592	3
FBXW5	12	0.001383	0.0047717	0.32619	297	3	0.14789	0.42321	0.99626	8692	7
OR4X2	12	0.0013855	0.004777	0.32619	298	4	0.59717	0.85871	1.0	14987	3
hsa-mir-6887	10	0.0013881	0.0047824	0.32619	299	3	0.37238	0.70539	1.0	12321	5
FGF21	11	0.0013885	0.0047843	0.32619	300	2	0.46851	0.77877	1.0	13458	4
SMC1A	14	0.001393	0.0047978	0.32619	301	4	0.55399	0.83362	1.0	14467	4
CHIC1	12	0.0014033	0.0048322	0.327438	302	2	0.12614	0.38217	0.959011	8152	7
IQCH	28	0.0014143	0.0048709	0.327878	303	4	0.5887	0.85388	1.0	14891	12
C6orf62	10	0.0014242	0.0049028	0.327878	304	2	0.84631	0.95736	1.0	17447	3
TMEM126B	7	0.0014293	0.0049159	0.327878	305	3	0.99821	0.99908	1.0	19981	0
COL28A1	12	0.0014303	0.0049188	0.327878	306	3	0.91393	0.97676	1.0	18257	3
FAM76B	12	0.0014303	0.0049188	0.327878	307	3	0.1218	0.37366	0.948815	8059	5
SCD5	28	0.0014501	0.0049875	0.328096	308	5	0.96878	0.9909	1.0	19022	5
SAMD9L	12	0.0014606	0.0050156	0.328096	309	4	0.90643	0.97459	1.0	18140	1
KIF11	12	0.0014606	0.0050156	0.328096	310	4	1.0	1.0	1.0	20431	0
CKAP5	12	0.0014606	0.0050156	0.328096	312	4	0.99818	0.99908	1.0	19978	1
UGGT1	12	0.0014606	0.0050156	0.328096	311	4	0.62097	0.871	1.0	15270	2
GNG11	2	0.0014631	0.0050228	0.328096	313	2	0.99854	0.9992	1.0	20026	0
DNM1L	24	0.0014698	0.0050441	0.328096	314	4	0.99523	0.99808	1.0	19788	2
hsa-mir-643	4	0.0014797	0.0050654	0.328096	315	2	0.99479	0.99792	1.0	19756	0
hsa-mir-520f	7	0.0014801	0.0050664	0.328096	316	2	0.0011821	0.0088465	0.142997	1266	5
ITPKA	12	0.0014929	0.0051056	0.32899	317	2	0.00047901	0.0038355	0.089977	872	8
KLC1	12	0.0014958	0.0051123	0.32899	318	3	0.86822	0.96366	1.0	17674	1
YBEY	15	0.0015186	0.0051912	0.329019	319	3	0.018178	0.093286	0.495843	3850	5
GPALPP1	12	0.0015363	0.0052507	0.329019	320	4	0.95892	0.98831	1.0	18846	2
RPS15A	9	0.0015419	0.0052667	0.329019	321	3	0.99912	0.99943	1.0	20099	0
ATOH7	10	0.0015453	0.0052773	0.329019	322	2	0.31269	0.6455	1.0	11501	6
SNW1	20	0.0015493	0.0052913	0.329019	323	5	0.78759	0.93888	1.0	16905	7
SLITRK6	12	0.0015555	0.0053063	0.329019	324	3	0.68564	0.89913	1.0	15895	3
TMEM257	1	0.0015561	0.0053078	0.329019	325	1	0.99844	0.99916	1.0	20012	0
EXOSC2	29	0.0015606	0.0053228	0.329019	326	5	0.50213	0.80194	1.0	13905	9
B3GNTL1	12	0.0015613	0.0053242	0.329019	327	2	0.065925	0.24826	0.796315	6380	5
SF3B1	13	0.0015677	0.0053383	0.329019	328	4	0.88761	0.96925	1.0	17910	4
C9orf135	12	0.0015901	0.0053954	0.329019	329	3	0.27426	0.60304	1.0	10959	5
CCNG1	19	0.0015909	0.0053983	0.329019	330	4	0.45306	0.76778	1.0	13284	6
EFTUD2	27	0.0016063	0.0054379	0.329019	331	5	0.80121	0.94387	1.0	17018	5
SURF1	13	0.0016136	0.0054573	0.329019	332	3	0.95609	0.98762	1.0	18801	3
ATP5O	12	0.0016161	0.0054665	0.329019	333	4	0.87033	0.96428	1.0	17703	4
CRYZL1	12	0.0016161	0.0054665	0.329019	339	4	0.27457	0.60339	1.0	10965	4
ZNF189	12	0.0016161	0.0054665	0.329019	337	4	0.76891	0.93195	1.0	16715	3
PSMA6	12	0.0016161	0.0054665	0.329019	340	4	0.99221	0.99713	1.0	19629	1
GEMIN6	12	0.0016161	0.0054665	0.329019	336	4	0.83674	0.95465	1.0	17351	3
NDUFV2	12	0.0016161	0.0054665	0.329019	338	4	1.0	1.0	1.0	20423	0
TADA1	12	0.0016161	0.0054665	0.329019	334	4	0.97565	0.99278	1.0	19172	1
SUGT1	12	0.0016161	0.0054665	0.329019	335	4	0.35578	0.68948	1.0	12069	3
VPS45	21	0.0016785	0.0056668	0.340074	341	4	0.87144	0.9646	1.0	17714	3
DNAJB6	17	0.0017124	0.0057737	0.344847	342	2	0.84162	0.95609	1.0	17399	6
CCT2	14	0.0017361	0.0058565	0.344847	343	4	1.0	1.0	1.0	20445	0
NARS2	20	0.0017483	0.0058865	0.344847	344	5	0.99853	0.9992	1.0	20025	2
SMC2	21	0.0017545	0.0059034	0.344847	345	5	0.70932	0.9087	1.0	16125	6
TRIM24	12	0.0017614	0.0059252	0.344847	346	3	0.92333	0.97946	1.0	18378	4
CACUL1	12	0.0017614	0.0059252	0.344847	348	3	0.073437	0.26848	0.826072	6651	5
FARSB	12	0.0017614	0.0059252	0.344847	347	3	0.99996	0.99997	1.0	20354	0
RRM1	19	0.0017636	0.0059324	0.344847	349	4	0.95499	0.98735	1.0	18784	2
KIAA1524	12	0.0017797	0.0059823	0.344847	354	4	0.99989	0.99991	1.0	20308	0
RBBP8	12	0.0017797	0.0059823	0.344847	351	4	0.99999	0.99999	1.0	20402	0
IBSP	12	0.0017797	0.0059823	0.344847	355	4	0.99522	0.99807	1.0	19785	2
CEP55	12	0.0017797	0.0059823	0.344847	350	4	0.90643	0.97459	1.0	18141	1
TLR3	12	0.0017797	0.0059823	0.344847	353	4	0.57238	0.84438	1.0	14692	3
NUTF2	12	0.0017797	0.0059823	0.344847	352	4	0.98044	0.99415	1.0	19286	1
PICALM	16	0.0018032	0.0060597	0.348329	356	4	0.74007	0.92092	1.0	16410	3
TOMM20L	9	0.0018107	0.0060771	0.348351	357	3	0.53905	0.8247	1.0	14304	4
hsa-mir-568	4	0.0018492	0.0061995	0.354375	358	2	0.99979	0.99983	1.0	20265	0
TDRD3	17	0.0018777	0.0062919	0.358656	359	3	0.95286	0.98682	1.0	18750	4
hsa-mir-4438	7	0.0019037	0.00638	0.362665	360	2	0.074896	0.27198	0.83158	6693	3
SENP6	13	0.0019159	0.0064145	0.362841	361	3	1.0	1.0	1.0	20417	0
ADSL	12	0.0019287	0.006454	0.362841	362	3	0.99522	0.99807	1.0	19786	1
NRAP	12	0.0019287	0.006454	0.362841	364	3	0.048792	0.1986	0.716423	5665	4
USP45	12	0.0019287	0.006454	0.362841	363	3	0.99976	0.99979	1.0	20243	0
IPO11	12	0.0019496	0.0065295	0.363095	367	4	0.99911	0.99942	1.0	20094	1
ZNF780B	12	0.0019496	0.0065295	0.363095	366	4	0.95187	0.98658	1.0	18735	2
CSTF1	12	0.0019496	0.0065295	0.363095	365	4	0.99499	0.99799	1.0	19770	2
EMC2	12	0.0019496	0.0065295	0.363095	368	4	0.99929	0.99951	1.0	20129	1
PCNA	13	0.0020355	0.0067849	0.369465	369	4	1.0	1.0	1.0	20425	0
ZNF860	12	0.0020379	0.0067941	0.369465	370	4	0.95251	0.98674	1.0	18744	1
TUFM	12	0.0020421	0.0068048	0.369465	371	4	0.35523	0.68893	1.0	12056	4
WDR41	11	0.0020479	0.0068193	0.369465	372	3	0.44356	0.76097	1.0	13177	5
EFNA3	9	0.002049	0.0068207	0.369465	373	2	0.80454	0.94509	1.0	17045	3
APOC4	5	0.0020609	0.0068599	0.369465	374	1	0.26175	0.58825	1.0	10777	3
EMC6	6	0.0020622	0.0068647	0.369465	375	2	0.85608	0.96014	1.0	17536	1
CLTC	42	0.0020623	0.0068657	0.369465	376	7	0.99998	0.99998	1.0	20387	8
hsa-mir-548ah	3	0.0020651	0.0068771	0.369465	377	1	0.57854	0.84798	1.0	14765	1
C14orf93	22	0.002067	0.0068822	0.369465	378	2	0.61237	0.86698	1.0	15171	7
ENO2	12	0.0020703	0.0068904	0.369465	379	2	0.52581	0.81666	1.0	14165	3
IL2RG	12	0.0020964	0.0069717	0.369465	380	3	0.96951	0.99108	1.0	19041	1
PALMD	12	0.0020964	0.0069717	0.369465	381	3	0.47874	0.78589	1.0	13610	3
hsa-mir-424	10	0.0021045	0.0069939	0.369465	382	2	0.2	0.00018845	0.015303	252	8
FAM110B	12	0.0021363	0.0070965	0.369465	383	2	0.00093509	0.0071105	0.126828	1147	9
EIF2B1	12	0.0021412	0.0071134	0.369465	389	4	0.99923	0.99948	1.0	20120	1
CCP110	12	0.0021412	0.0071134	0.369465	386	4	0.99378	0.99759	1.0	19704	1
TGS1	12	0.0021412	0.0071134	0.369465	392	4	0.66129	0.88873	1.0	15660	5
DPH5	12	0.0021412	0.0071134	0.369465	387	4	0.99029	0.99662	1.0	19564	2
EIF4G2	12	0.0021412	0.0071134	0.369465	384	4	0.98488	0.99522	1.0	19396	1
TBL1XR1	12	0.0021412	0.0071134	0.369465	385	4	0.99993	0.99995	1.0	20332	0
BOD1L1	12	0.0021412	0.0071134	0.369465	390	4	0.99972	0.99977	1.0	20235	1
RARS2	12	0.0021412	0.0071134	0.369465	388	4	0.9984	0.99915	1.0	20004	1
OR8K3	12	0.0021412	0.0071134	0.369465	391	4	0.93727	0.98309	1.0	18563	2
RALGAPB	12	0.0021412	0.0071134	0.369465	394	4	0.95053	0.98627	1.0	18718	2
TRIM37	12	0.0021412	0.0071134	0.369465	393	4	0.61664	0.86896	1.0	15215	3
LACTBL1	12	0.002153	0.0071546	0.369949	395	2	0.5023	0.80204	1.0	13912	6
PTGES3	6	0.002155	0.0071589	0.369949	396	3	0.99983	0.99986	1.0	20281	0
ENDOG	13	0.0021811	0.0072397	0.373183	397	2	0.0063456	0.03856	0.31716	2486	8
L3MBTL1	31	0.0021969	0.0072857	0.373516	398	6	0.29441	0.6257	1.0	11256	17
C2orf88	7	0.0022051	0.0073176	0.373516	399	3	0.99778	0.99895	1.0	19951	0
hsa-mir-1912	7	0.0022051	0.0073176	0.373516	400	3	0.99345	0.9975	1.0	19683	0
TPR	21	0.0022086	0.0073297	0.373516	401	5	0.68181	0.89752	1.0	15844	5
NR5A2	23	0.0022108	0.0073374	0.373516	402	5	0.27956	0.6091	1.0	11034	9
LMX1B	12	0.0022311	0.007397	0.375611	403	1	0.032	0.317	0.005639	115	10
TRAF1	49	0.00225	0.007441	0.376912	404	3	0.035901	0.1575	0.644486	5001	31
AKNAD1	12	0.0022682	0.0074913	0.378523	405	3	0.63891	0.87899	1.0	15445	2
ACTRT2	12	0.0022957	0.0075605	0.379938	406	2	0.10921	0.34816	0.930845	7653	7
E2F6	9	0.002297	0.0075634	0.379938	407	3	0.64392	0.88113	1.0	15482	1
POLR2H	17	0.0023013	0.007575	0.379938	408	3	0.99208	0.99709	1.0	19622	4
PRKCSH	12	0.0023173	0.0076195	0.380766	409	2	0.10882	0.34733	0.930265	7638	8
SPANXN4	2	0.0023202	0.0076287	0.380766	410	2	0.99768	0.99893	1.0	19945	0
OTUB1	14	0.0023483	0.0076931	0.382426	411	3	0.17332	0.46751	1.0	9267	8
hsa-mir-4698	10	0.00235	0.0076993	0.382426	412	2	0.34513	0.6788	1.0	11919	5
AKAP8	12	0.002369	0.0077564	0.383059	413	1	0.26486	0.59196	1.0	10831	7
ASPH	19	0.0023924	0.0078208	0.383059	414	4	0.9984	0.99915	1.0	20008	1
TBC1D9	12	0.0024149	0.0078755	0.383059	415	1	0.80869	0.94649	1.0	17092	2
DPCD	12	0.0024221	0.0078895	0.383059	416	3	0.69725	0.9039	1.0	16020	3
MAF	11	0.0024245	0.0078934	0.383059	417	1	0.02349	0.11391	0.551184	4229	6
LARGE	12	0.002431	0.0079103	0.383059	418	2	0.36072	0.69428	1.0	12135	6
WFDC10B	9	0.0024349	0.007919	0.383059	419	2	0.72278	0.91401	1.0	16245	4
POLR3H	11	0.0024478	0.0079519	0.383059	420	3	0.96283	0.98932	1.0	18915	2
NXPH3	12	0.0024487	0.0079529	0.383059	421	2	0.52581	0.81666	1.0	14164	5
GSDMC	12	0.0024565	0.0079742	0.383059	422	3	0.99976	0.99979	1.0	20245	0
ZNF136	12	0.0024565	0.0079742	0.383059	423	3	0.89728	0.97193	1.0	18033	4
CEPT1	12	0.0024565	0.0079742	0.383059	425	3	0.87033	0.96428	1.0	17698	4
HNRNPA2B1	12	0.0024565	0.0079742	0.383059	426	3	0.99669	0.99864	1.0	19872	1
RPLP0	12	0.0024565	0.0079742	0.383059	424	3	0.97667	0.99305	1.0	19196	3
LSM5	13	0.002467	0.0080042	0.3836	427	3	0.94667	0.98534	1.0	18671	3
COPB1	13	0.0024754	0.0080279	0.383837	428	4	0.9974	0.99884	1.0	19926	2
hsa-mir-487a	9	0.0024861	0.0080608	0.384024	429	3	0.691	0.90133	1.0	15956	3
DNTTIP2	14	0.0024913	0.0080782	0.384024	430	4	0.84705	0.95756	1.0	17453	3
NR5A1	12	0.0025023	0.0081096	0.384024	431	2	0.063123	0.24053	0.785918	6262	7
KCNK3	48	0.0025077	0.0081232	0.384024	432	4	0.047271	0.19393	0.710359	5584	26
MRPL13	8	0.0025088	0.0081256	0.384024	433	3	0.99954	0.99964	1.0	20183	0
ME2	22	0.0025156	0.0081445	0.384028	434	4	0.92758	0.98075	1.0	18442	2
TRDMT1	11	0.0025509	0.0082345	0.387379	435	1	0.4729	0.78181	1.0	13521	5
CCDC83	12	0.0025741	0.0082925	0.389216	436	3	0.97879	0.99365	1.0	19243	3
C19orf38	12	0.0025867	0.0083269	0.389934	437	2	0.79916	0.9431	1.0	17001	4
BCCIP	14	0.0026022	0.0083656	0.390052	438	4	0.96898	0.99095	1.0	19028	2
CCT6A	21	0.0026032	0.0083675	0.390052	439	5	0.27116	0.59941	1.0	10915	4
PDCL	12	0.0026478	0.008486	0.394304	440	3	0.92745	0.98071	1.0	18438	3
PNPLA3	12	0.0026539	0.008501	0.394304	441	2	0.48683	0.79154	1.0	13697	4
FZD10	12	0.0026601	0.0085165	0.394304	442	2	0.011847	0.065418	0.416654	3212	9
RAP2B	12	0.0026786	0.0085567	0.394382	443	2	0.010585	0.059515	0.395916	3072	7
TRIM51	13	0.0026803	0.0085601	0.394382	444	3	0.99806	0.99904	1.0	19969	2
hsa-mir-4273	9	0.0026865	0.008576	0.394382	445	3	0.0053234	0.03327	0.294763	2308	4
RPL35A	4	0.0027326	0.0086936	0.398305	446	2	0.88308	0.96794	1.0	17857	1
HPS1	12	0.0027365	0.0087004	0.398305	447	3	0.39951	0.72849	1.0	12682	6
ALYREF	10	0.0027428	0.0087197	0.398305	448	3	0.88341	0.96804	1.0	17861	1
MFRP	12	0.0027689	0.0087904	0.399073	449	2	0.85676	0.96034	1.0	17542	4
hsa-mir-3147	10	0.0027787	0.0088141	0.399073	450	1	0.0054351	0.033846	0.296756	2333	9
hsa-mir-548al	3	0.0027788	0.0088146	0.399073	451	2	0.99941	0.99958	1.0	20156	0
HSPE1	3	0.0027788	0.0088146	0.399073	452	2	0.98563	0.99541	1.0	19417	0
APOLD1	13	0.0027881	0.0088397	0.399329	453	3	0.18272	0.48297	1.0	9466	7
MLNR	12	0.0028288	0.0089394	0.400061	454	2	0.000104	0.00266	0.001184	45	10
UQCC2	9	0.0028387	0.0089616	0.400061	455	2	0.60171	0.86118	1.0	15052	2
RHBDF1	12	0.0028743	0.0090555	0.400061	456	1	0.044392	0.18496	0.693219	5460	8
EMR1	22	0.0028858	0.0090836	0.400061	457	2	0.0152	0.167	0.003845	88	17
SLC4A7	13	0.0028985	0.0091174	0.400061	458	3	0.98806	0.99604	1.0	19485	1
PLSCR5	11	0.0029062	0.0091353	0.400061	459	3	0.12913	0.38802	0.964713	8229	3
hsa-mir-5692b	7	0.0029218	0.0091697	0.400061	460	3	0.86169	0.96174	1.0	17605	1
CCDC144A	12	0.0029235	0.0091726	0.400061	464	3	0.10367	0.3365	0.91742	7506	3
TM9SF3	12	0.0029235	0.0091726	0.400061	463	3	0.9215	0.97893	1.0	18356	1
KPNA3	12	0.0029235	0.0091726	0.400061	462	3	0.91725	0.97774	1.0	18294	4
SULT1C4	12	0.0029235	0.0091726	0.400061	461	3	0.99896	0.99936	1.0	20073	1
HOXC13	12	0.0029538	0.0092471	0.400061	465	2	0.06997	0.2594	0.81156	6535	7
CLP1	16	0.0029641	0.0092694	0.400061	466	4	0.94567	0.98509	1.0	18655	2
TULP1	15	0.0029865	0.0093202	0.400061	467	2	0.024466	0.11753	0.560129	4293	11
ULK1	12	0.0029895	0.0093298	0.400061	468	2	0.50517	0.80384	1.0	13938	5
VPS9D1	12	0.0030121	0.0093937	0.400061	469	1	0.44813	0.76429	1.0	13225	6
DAG1	32	0.0030294	0.0094377	0.400061	470	2	0.03093	0.14066	0.610234	4712	21
CCDC169	16	0.0030501	0.0094914	0.400061	471	3	0.6239	0.87237	1.0	15302	3
USP8	15	0.0030504	0.0094914	0.400061	472	4	0.37898	0.71153	1.0	12417	1
MAN2A2	12	0.0030615	0.0095166	0.400061	473	2	0.14057	0.40977	0.984037	8519	7
C5orf51	7	0.0030619	0.0095171	0.400061	474	2	0.97071	0.99139	1.0	19063	1
RIOK1	21	0.0030787	0.0095597	0.400061	475	5	0.38837	0.71982	1.0	12563	6
NM_1077686	1	0.0031141	0.0096472	0.400061	483	1	0.99689	0.9987	1.0	19889	0
NM_1037332	1	0.0031141	0.0096472	0.400061	484	1	0.99689	0.9987	1.0	19883	0
NM_1143945	1	0.0031141	0.0096472	0.400061	490	1	0.99689	0.9987	1.0	19890	0
NM_144728	1	0.0031141	0.0096472	0.400061	489	1	0.99689	0.9987	1.0	19885	0
NM_1145063	1	0.0031141	0.0096472	0.400061	480	1	0.99689	0.9987	1.0	19893	0
NM_1220769	1	0.0031141	0.0096472	0.400061	485	1	0.99689	0.9987	1.0	19887	0
NM_1170944	1	0.0031141	0.0096472	0.400061	493	1	0.99689	0.9987	1.0	19884	0
NM_1103169	1	0.0031141	0.0096472	0.400061	476	1	0.99689	0.9987	1.0	19879	0
NM_1145769	1	0.0031141	0.0096472	0.400061	479	1	0.99689	0.9987	1.0	19886	0
NM_1220773	1	0.0031141	0.0096472	0.400061	486	1	0.99689	0.9987	1.0	19881	0
NM_1007249	1	0.0031141	0.0096472	0.400061	487	1	0.99689	0.9987	1.0	19878	0
NM_1131064	1	0.0031141	0.0096472	0.400061	481	1	0.99689	0.9987	1.0	19892	0
NM_1033556	1	0.0031141	0.0096472	0.400061	478	1	0.99689	0.9987	1.0	19891	0
NM_1146114	1	0.0031141	0.0096472	0.400061	488	1	0.99689	0.9987	1.0	19880	0
NM_1142861	1	0.0031141	0.0096472	0.400061	492	1	0.99689	0.9987	1.0	19895	0
NM_1220766	1	0.0031141	0.0096472	0.400061	477	1	0.99689	0.9987	1.0	19888	0
NM_1080519	1	0.0031141	0.0096472	0.400061	491	1	0.99689	0.9987	1.0	19894	0
NM_000114	1	0.0031141	0.0096472	0.400061	482	1	0.99689	0.9987	1.0	19882	0
CCDC126	9	0.0031277	0.0096859	0.400061	494	3	0.90232	0.97338	1.0	18102	3
hsa-mir-514a-2	7	0.0031521	0.0097474	0.400061	495	1	0.0081346	0.047618	0.355902	2737	5
hsa-mir-514a-3	7	0.0031521	0.0097474	0.400061	496	1	0.0081346	0.047618	0.355902	2738	5
GANAB	22	0.0031791	0.0098098	0.400061	497	2	0.99997	0.99997	1.0	20362	2
B3GNT7	12	0.0031845	0.009819	0.400061	498	2	0.017652	0.091073	0.490197	3801	8
GAB4	12	0.0031878	0.009832	0.400061	499	2	0.17224	0.46571	1.0	9242	8
PSME2	12	0.0031958	0.0098499	0.400061	500	3	0.49711	0.7987	1.0	13838	4
CDK6	89	0.0031996	0.0098616	0.400061	501	9	0.1509	0.42864	1.0	8762	30
DENR	12	0.0032011	0.0098654	0.400061	502	3	0.96763	0.9906	1.0	19003	3
hsa-mir-4652	10	0.0032045	0.0098727	0.400061	503	3	0.62273	0.87184	1.0	15284	2
hsa-mir-1299	10	0.0032045	0.0098727	0.400061	505	3	1.0	1.0	1.0	20456	0
hsa-mir-135a-2	10	0.0032045	0.0098727	0.400061	504	3	0.87765	0.96639	1.0	17785	2
TBC1D17	16	0.0032146	0.009892	0.400061	506	2	0.020491	0.10252	0.520487	4029	12
CST5	4	0.0032304	0.0099303	0.400814	507	2	0.13314	0.39567	0.970999	8336	2
NR0B1	12	0.0032417	0.0099583	0.401156	508	1	0.046432	0.19134	0.704333	5554	7
KIAA0391	26	0.0032809	0.010066	0.404475	509	5	0.99843	0.99916	1.0	20011	3
LMNTD1	17	0.0032857	0.01008	0.404475	510	3	0.526	0.8168	1.0	14168	6
PLK1	16	0.0033005	0.010122	0.40535	511	3	0.94523	0.98499	1.0	18648	5
PRMT5	34	0.0033173	0.010161	0.406124	512	5	0.91059	0.97581	1.0	18204	12
ARFGEF2	12	0.0033252	0.010183	0.406201	513	3	0.089659	0.30612	0.881902	7101	5
TIPIN	14	0.0033372	0.01021	0.406509	514	4	0.97327	0.99209	1.0	19117	2
MANEAL	24	0.0033539	0.010246	0.407142	515	2	0.0069564	0.041674	0.332616	2564	17
STIM2	12	0.0034026	0.010387	0.411635	516	2	0.50605	0.80439	1.0	13952	4
PLA2G1B	8	0.0034192	0.010427	0.411635	517	3	0.35206	0.68578	1.0	12022	4
TAAR2	13	0.0034228	0.010435	0.411635	518	3	0.66944	0.89222	1.0	15724	6
ZNF395	12	0.0034253	0.01044	0.411635	519	1	0.0042028	0.027245	0.262866	2117	10
C1QA	13	0.0034371	0.010471	0.411773	520	2	0.00077298	0.005983	0.115833	1057	8
DACH1	12	0.0034408	0.010484	0.411773	521	2	0.35915	0.69274	1.0	12120	6
hsa-mir-6511b-2	10	0.0034488	0.010504	0.411773	522	2	0.026556	0.12517	0.576103	4442	6
ACTR6	12	0.0034804	0.010581	0.412419	523	3	0.999	0.99938	1.0	20078	1
CCDC38	12	0.0034804	0.010581	0.412419	525	3	0.87042	0.9643	1.0	17707	3
WDR70	12	0.0034804	0.010581	0.412419	524	3	0.91061	0.97582	1.0	18207	3
TLR10	18	0.0034934	0.010615	0.412971	526	4	0.85877	0.96092	1.0	17573	5
GPR139	12	0.003502	0.010639	0.413127	527	2	0.21435	0.52854	1.0	10027	6
UTP15	46	0.0035184	0.01068	0.413938	528	7	0.64571	0.88193	1.0	15505	13
hsa-mir-514a-1	8	0.0036016	0.010888	0.42054	529	1	0.012383	0.067875	0.424766	3270	6
CLDN9	9	0.0036034	0.010892	0.42054	530	1	0.017268	0.089442	0.48675	3760	5
hsa-mir-627	7	0.0036325	0.010975	0.420681	531	3	0.93094	0.98155	1.0	18483	2
hsa-mir-7978	3	0.0036341	0.01098	0.420681	532	2	0.92257	0.97924	1.0	18369	0
LYSMD1	14	0.0036488	0.011014	0.420681	534	4	0.35616	0.68988	1.0	12075	8
SSRP1	14	0.0036488	0.011014	0.420681	535	4	0.95744	0.98796	1.0	18820	2
VPS54	14	0.0036488	0.011014	0.420681	533	4	0.99741	0.99884	1.0	19928	2
RCN2	8	0.0036564	0.011033	0.420681	536	3	0.58562	0.85211	1.0	14850	2
hsa-mir-6871	10	0.0036588	0.011039	0.420681	537	1	0.040573	0.17272	0.673798	5241	7
PPCS	19	0.0037115	0.011181	0.42531	538	4	0.98977	0.99649	1.0	19538	4
PYY	4	0.0037325	0.01124	0.426007	539	1	0.37623	0.70896	1.0	12374	2
FUT9	87	0.0037352	0.011246	0.426007	540	11	0.37898	0.71153	1.0	12416	26
MAGEB5	12	0.0037466	0.011277	0.426007	541	2	0.66901	0.89204	1.0	15720	5
GSPT1	17	0.0037564	0.011298	0.426007	542	4	0.30145	0.63343	1.0	11359	2
hsa-mir-548ad	6	0.0037587	0.011304	0.426007	543	1	0.43371	0.75383	1.0	13070	3
ASUN	12	0.0037959	0.011402	0.426982	545	3	0.87808	0.96651	1.0	17792	4
MED17	12	0.0037959	0.011402	0.426982	544	3	0.75414	0.92633	1.0	16568	5
FAM227B	12	0.0037959	0.011402	0.426982	546	3	0.66749	0.89138	1.0	15709	4
PDIA6	15	0.0037998	0.011413	0.426982	547	3	0.3222	0.65536	1.0	11626	5
KRTAP10-2	1	0.0038432	0.011517	0.430088	548	1	0.99616	0.99841	1.0	19845	0
NFU1	8	0.0038583	0.011562	0.430982	549	2	0.99611	0.99839	1.0	19842	0
hsa-mir-3713	7	0.0038824	0.011629	0.431624	550	2	0.44726	0.76369	1.0	13216	2
APOBEC3A	4	0.0038825	0.011629	0.431624	551	2	0.98134	0.99437	1.0	19313	0
SPZ1	11	0.0038977	0.011659	0.431624	552	1	0.28403	0.61408	1.0	11095	2
RASL11B	19	0.0038996	0.011664	0.431624	553	4	0.52032	0.81321	1.0	14105	8
ZNF518A	24	0.0039096	0.011688	0.431756	554	4	0.94925	0.98596	1.0	18703	5
PIPOX	12	0.0039302	0.011738	0.432625	555	2	0.57034	0.84316	1.0	14669	6
HDX	13	0.0039369	0.011754	0.432625	556	3	0.1896	0.49403	1.0	9615	6
CENPK	9	0.0039511	0.011799	0.433502	557	3	0.85423	0.95961	1.0	17518	2
NAPB	6	0.0039623	0.011826	0.433701	558	2	0.8856	0.96867	1.0	17892	1
CENPN	15	0.0039912	0.011889	0.435227	559	4	0.99715	0.99877	1.0	19908	2
METTL16	12	0.0040021	0.011919	0.435546	560	3	0.99221	0.99713	1.0	19626	1
PPP1R7	25	0.0040172	0.011966	0.436482	561	4	0.58378	0.85102	1.0	14824	9
MUC16	12	0.0040602	0.012069	0.439458	562	2	0.40698	0.73413	1.0	12757	5
ERICH5	12	0.0041083	0.012189	0.441338	563	3	0.75546	0.92683	1.0	16582	2
GUCA1C	12	0.0041083	0.012189	0.441338	564	3	0.74374	0.92236	1.0	16441	1
BBS12	12	0.0041083	0.012189	0.441338	565	3	0.91121	0.97599	1.0	18223	2
RPL32	24	0.0041152	0.012207	0.441338	566	5	0.94941	0.986	1.0	18705	5
SCAP	12	0.0041359	0.012254	0.442253	567	2	0.99629	0.99847	1.0	19850	2
CRNKL1	30	0.0041537	0.012287	0.442677	568	5	0.49965	0.8004	1.0	13875	11
hsa-mir-618	5	0.0042181	0.012431	0.445399	570	2	0.91754	0.97782	1.0	18301	1
IDI1	5	0.0042181	0.012431	0.445399	569	2	0.98558	0.99539	1.0	19413	0
hsa-mir-130b	10	0.0042323	0.012464	0.445399	571	1	0.16145	0.44733	1.0	9007	5
MIB2	18	0.0042396	0.012485	0.445399	572	1	0.00056192	0.0044055	0.096112	938	13
MAP4K3	18	0.0042558	0.012519	0.445399	573	4	0.25435	0.57948	1.0	10660	3
MKLN1	16	0.0042563	0.012521	0.445399	574	4	0.98577	0.99544	1.0	19421	3
ZNF780A	9	0.0042606	0.012536	0.445399	575	3	0.98461	0.99514	1.0	19391	1
GBAS	14	0.00427	0.012558	0.445399	576	2	0.186	0.48831	1.0	9535	5
hsa-mir-495	3	0.0042773	0.012579	0.445399	577	2	0.99368	0.99757	1.0	19700	0
MSI2	14	0.0042779	0.01258	0.445399	578	3	0.039212	0.1683	0.665647	5174	9
ARL10	10	0.0043088	0.012656	0.447297	579	1	0.82377	0.9509	1.0	17222	3
SPTSSA	1	0.0043229	0.01269	0.447721	580	1	0.99568	0.99823	1.0	19817	0
hsa-mir-759	5	0.0043498	0.012745	0.44891	581	2	0.98593	0.99547	1.0	19430	0
SBSPON	12	0.0043783	0.012816	0.450291	582	2	0.015568	0.082085	0.465782	3605	6
ORC3	15	0.0043826	0.012828	0.450291	583	4	0.87436	0.96545	1.0	17750	4
CPSF3	13	0.0044352	0.012952	0.452114	584	3	0.9974	0.99884	1.0	19927	2
ZNF879	12	0.0044418	0.012969	0.452114	586	3	0.20537	0.51644	1.0	9888	4
SLC39A10	12	0.0044418	0.012969	0.452114	587	3	0.78561	0.93818	1.0	16872	3
NIPAL1	12	0.0044418	0.012969	0.452114	585	3	0.60913	0.86521	1.0	15147	5
C9orf171	13	0.0044987	0.013096	0.455791	588	3	0.11482	0.3597	0.939853	7832	7
PIK3AP1	29	0.0045089	0.013124	0.455975	589	5	0.9888	0.99623	1.0	19510	8
TREH	12	0.0045265	0.013168	0.456713	590	1	0.24112	0.56327	1.0	10482	4
ACBD5	28	0.0045493	0.013229	0.458067	591	3	0.42656	0.74851	1.0	12986	7
IARS	17	0.0045688	0.013278	0.458983	592	4	0.99995	0.99996	1.0	20346	1
ZNF207	24	0.0045984	0.013354	0.460404	593	5	0.71303	0.91015	1.0	16159	9
GALNT3	15	0.0046108	0.013384	0.460404	594	3	0.86235	0.96195	1.0	17616	5
hsa-mir-548ao	4	0.0046203	0.013409	0.460404	596	2	0.88979	0.96985	1.0	17940	1
hsa-mir-5692c-2	4	0.0046203	0.013409	0.460404	595	2	0.99995	0.99995	1.0	20343	0
BNIP1	12	0.0046357	0.013444	0.460694	597	3	0.98488	0.99522	1.0	19395	2
GNPTAB	12	0.0046453	0.013465	0.460694	598	2	0.22593	0.54392	1.0	10241	6
CYP2U1	12	0.0046553	0.013485	0.460694	599	2	0.09069	0.30842	0.885072	7131	8
hsa-mir-376a-2	8	0.0046648	0.013509	0.460734	600	2	0.80881	0.94653	1.0	17094	3
LRRC1	12	0.0046855	0.013551	0.460783	601	3	0.93914	0.98352	1.0	18580	3
GPR17	16	0.0046868	0.013555	0.460783	602	1	0.031494	0.14264	0.614312	4750	11
ZNF777	12	0.0047099	0.01362	0.462235	603	1	0.00053397	0.0042139	0.093678	920	11
DDX46	26	0.0047348	0.013686	0.463093	604	5	0.52821	0.81818	1.0	14190	7
MYOT	19	0.0047494	0.013729	0.463093	605	4	0.69843	0.90438	1.0	16028	8
SMIM21	7	0.0047592	0.013753	0.463093	606	2	0.92671	0.9805	1.0	18429	2
SLC30A8	15	0.0047872	0.013818	0.463093	607	4	0.70693	0.90775	1.0	16099	6
DDX11	13	0.0048034	0.013859	0.463093	608	1	0.95599	0.9876	1.0	18799	3
VIM	12	0.0048079	0.013872	0.463093	611	3	0.019645	0.099282	0.51022	3982	4
EXOSC7	12	0.0048079	0.013872	0.463093	609	3	0.70409	0.90666	1.0	16075	3
CSN3	12	0.0048079	0.013872	0.463093	613	3	0.99707	0.99875	1.0	19905	1
ADAM23	12	0.0048079	0.013872	0.463093	612	3	0.68439	0.8986	1.0	15880	2
ZMYM5	12	0.0048079	0.013872	0.463093	610	3	0.60267	0.86169	1.0	15060	6
HMGXB3	12	0.0048376	0.013945	0.464377	614	2	0.42384	0.74654	1.0	12955	6
hsa-mir-4292	10	0.0048438	0.013961	0.464377	615	1	0.006424	0.038948	0.318555	2502	9
NUPL1	28	0.0048547	0.013988	0.464377	616	5	0.9954	0.99814	1.0	19804	7
MAGOH	8	0.0048611	0.014002	0.464377	617	3	0.96134	0.98894	1.0	18886	1
RHOB	24	0.004875	0.014024	0.464377	618	2	0.13661	0.40231	0.978929	8410	13
ZC3HC1	15	0.0048961	0.014076	0.465355	619	3	0.70149	0.90562	1.0	16050	6
PMPCA	23	0.0049563	0.014221	0.469379	620	4	0.96545	0.99003	1.0	18956	5
CLECL1	9	0.004971	0.014251	0.469605	621	3	0.83081	0.95294	1.0	17288	2
HLA-B	3	0.0049824	0.014274	0.469605	622	1	0.31566	0.64861	1.0	11541	1
ACSM1	13	0.0050021	0.014323	0.470488	623	1	0.3555	0.68921	1.0	12067	6
PTPLAD2	5	0.0050171	0.014356	0.470795	624	2	0.99223	0.99713	1.0	19630	0
C9orf50	12	0.0050308	0.014388	0.470795	625	1	0.04315	0.18095	0.688293	5380	8
PDZD11	8	0.0050371	0.014402	0.470795	626	3	0.63864	0.87888	1.0	15438	3
RASAL2	24	0.0050944	0.014531	0.474261	627	3	0.35362	0.68736	1.0	12037	8
hsa-mir-5706	6	0.0051107	0.014574	0.474463	628	2	0.99287	0.99733	1.0	19658	0
CDC45	16	0.0051303	0.014623	0.474463	629	4	0.96425	0.98971	1.0	18939	2
MCCD1	1	0.0051557	0.014689	0.474463	630	1	0.99484	0.99794	1.0	19762	0
SUPT4H1	4	0.0051577	0.014694	0.474463	631	2	0.99547	0.99816	1.0	19808	0
MEF2C	18	0.0051674	0.014715	0.474463	632	4	0.026323	0.12433	0.574466	4429	11
SOS1	12	0.005193	0.014769	0.474463	633	3	1.0	1.0	1.0	20411	0
THOC1	12	0.005193	0.014769	0.474463	634	3	0.99997	0.99997	1.0	20364	0
MMRN1	12	0.005193	0.014769	0.474463	636	3	0.27606	0.6051	1.0	10977	3
SLC52A2	12	0.005193	0.014769	0.474463	635	3	0.64654	0.88231	1.0	15516	5
CST1	2	0.005193	0.014769	0.474463	637	1	0.80229	0.94426	1.0	17026	0
DLGAP5	12	0.0052142	0.014816	0.474469	639	2	0.94416	0.98473	1.0	18633	1
TYMSOS	12	0.0052142	0.014816	0.474469	638	1	0.13547	0.40019	0.976728	8383	6
ZNF540	13	0.005229	0.014854	0.474469	640	3	0.83238	0.95337	1.0	17312	3
DHRS11	15	0.005242	0.014885	0.474469	642	4	0.91364	0.97666	1.0	18254	4
AQR	15	0.005242	0.014885	0.474469	641	4	0.96342	0.98949	1.0	18927	2
CD86	13	0.0052559	0.014918	0.474762	643	3	0.87474	0.96556	1.0	17751	3
GDF3	13	0.0053	0.015021	0.4773	644	1	0.97755	0.99331	1.0	19216	2
CLHC1	14	0.0053192	0.015073	0.478233	645	3	0.99931	0.99952	1.0	20136	1
DGKG	12	0.0053441	0.015138	0.479531	646	2	0.25105	0.57553	1.0	10616	6
MYBL2	17	0.0053685	0.015186	0.479688	647	1	0.63028	0.87523	1.0	15360	3
CHERP	26	0.0053901	0.015232	0.479688	648	3	0.943	0.98445	1.0	18626	9
DDX21	35	0.0053907	0.015236	0.479688	650	6	0.99091	0.99678	1.0	19579	4
KIF3A	35	0.0053907	0.015236	0.479688	649	6	0.99951	0.99963	1.0	20175	5
hsa-mir-4671	4	0.005444	0.015361	0.482875	651	2	0.97634	0.99296	1.0	19190	0
RIC8B	12	0.0054891	0.015475	0.485687	652	3	0.283	0.61293	1.0	11082	5
NHSL1	17	0.0054983	0.015498	0.485687	653	1	0.29863	0.63043	1.0	11323	6
SPIB	16	0.0055285	0.015564	0.487003	654	2	0.00012444	0.0011145	0.044943	507	13
hsa-mir-548b	8	0.0055989	0.015723	0.487058	657	3	0.59388	0.85687	1.0	14958	2
CCDC91	8	0.0055989	0.015723	0.487058	655	3	0.95029	0.98622	1.0	18716	2
hsa-mir-1302-1	8	0.0055989	0.015723	0.487058	656	3	0.99986	0.99989	1.0	20297	0
NSUN3	12	0.005603	0.015732	0.487058	658	3	0.87357	0.96523	1.0	17742	3
TRAPPC8	12	0.005603	0.015732	0.487058	661	3	0.99999	0.99999	1.0	20396	0
SAR1A	12	0.005603	0.015732	0.487058	659	3	0.98211	0.99456	1.0	19332	2
ZMYM6	12	0.005603	0.015732	0.487058	660	3	0.68201	0.8976	1.0	15855	5
MAGT1	12	0.0056368	0.015814	0.488098	662	2	0.53604	0.82289	1.0	14269	4
TMEM194B	12	0.0056368	0.015814	0.488098	663	2	0.41482	0.73996	1.0	12844	6
PARD3	14	0.0056722	0.015896	0.488698	664	3	0.1131	0.35621	0.937313	7776	9
MEGF11	12	0.0056808	0.015917	0.488698	665	2	0.38976	0.72089	1.0	12574	6
ZNF211	21	0.0056909	0.015941	0.488698	666	2	0.31474	0.64765	1.0	11517	9
RAP1GDS1	21	0.0056933	0.015948	0.488698	667	4	0.83751	0.9549	1.0	17361	4
hsa-mir-3975	5	0.0056952	0.015952	0.488698	668	2	0.98092	0.99427	1.0	19302	0
CXXC1	12	0.0057182	0.016008	0.48967	669	1	0.33192	0.66538	1.0	11734	3
FAM60A	7	0.0057905	0.016188	0.493788	670	2	0.99988	0.9999	1.0	20304	0
CTNNBL1	12	0.0057937	0.016191	0.493788	671	2	0.98288	0.99475	1.0	19351	1
KRAS	41	0.0058098	0.016232	0.494161	672	4	0.015962	0.083766	0.4714	3636	26
LYPD6B	11	0.0058272	0.016275	0.494161	673	3	0.99913	0.99943	1.0	20100	1
VPS13C	16	0.0058277	0.016276	0.494161	674	3	0.69225	0.90185	1.0	15974	3
SNX3	7	0.0058547	0.016347	0.495585	675	1	0.3731	0.7061	1.0	12332	4
RAD54B	17	0.0058745	0.016388	0.496111	676	4	0.45301	0.76774	1.0	13275	3
PI4KA	12	0.0059014	0.016451	0.497218	677	1	0.10131	0.33144	0.912978	7428	4
hsa-mir-6739	10	0.0059095	0.016474	0.497218	678	3	0.144	0.41607	0.989247	8607	2
hsa-mir-548w	5	0.0059742	0.016644	0.497543	680	2	0.96083	0.98881	1.0	18877	1
CENPBD1	5	0.0059742	0.016644	0.497543	679	2	0.44038	0.75866	1.0	13138	2
GNG7	6	0.0060288	0.016765	0.497543	681	1	0.001753	0.012637	0.175372	1474	4
hsa-mir-216b	5	0.006039	0.016793	0.497543	682	1	0.71691	0.91171	1.0	16200	2
PRPF38A	12	0.0060429	0.016802	0.497543	683	2	0.99876	0.99928	1.0	20046	1
SUDS3	12	0.0060429	0.016802	0.497543	684	2	0.5754	0.84615	1.0	14727	5
TMOD2	12	0.0060429	0.016802	0.497543	685	2	0.70803	0.9082	1.0	16109	4
BRIP1	12	0.0060522	0.016824	0.497543	688	3	0.9607	0.98877	1.0	18873	1
GNAQ	12	0.0060522	0.016824	0.497543	686	3	0.74887	0.92431	1.0	16510	4
ANAPC1	12	0.0060522	0.016824	0.497543	690	3	0.99999	0.99999	1.0	20409	0
TAF1B	12	0.0060522	0.016824	0.497543	691	3	0.99394	0.99765	1.0	19712	1
RPL5	12	0.0060522	0.016824	0.497543	687	3	1.0	1.0	1.0	20429	0
CFL1	12	0.0060522	0.016824	0.497543	689	3	0.90051	0.97286	1.0	18076	2
LSM8	100	0.0060603	0.016844	0.497543	692	10	0.77035	0.9325	1.0	16726	24
LILRA3	4	0.0060626	0.016849	0.497543	693	2	0.064114	0.24325	0.789	6302	2
CEP85	25	0.0060742	0.016877	0.497653	694	2	0.94036	0.98382	1.0	18595	7
WNT5B	12	0.0061304	0.017016	0.500455	695	1	0.11525	0.36056	0.940084	7845	6
VKORC1L1	9	0.0061348	0.01703	0.500455	696	2	0.41204	0.73787	1.0	12818	5
ATP5A1	16	0.0061417	0.017045	0.500455	697	4	0.63824	0.8787	1.0	15434	5
RGR	13	0.0061671	0.017097	0.501255	698	2	0.0928	0.912	0.010604	176	10
PIWIL4	12	0.0061889	0.017152	0.502139	699	2	0.99958	0.99967	1.0	20194	1
GPR116	22	0.00622	0.017221	0.503164	700	3	0.0019039	0.013604	0.182423	1525	16
ZDHHC13	17	0.006227	0.017236	0.503164	701	3	0.86098	0.96153	1.0	17593	5
ISL2	12	0.0062677	0.017326	0.503565	702	1	0.14298	0.41413	0.987891	8575	8
RAB3GAP2	12	0.0062873	0.017372	0.503565	703	3	0.99984	0.99987	1.0	20293	0
PKP2	12	0.0062873	0.017372	0.503565	704	3	0.68335	0.89815	1.0	15870	3
SLC30A7	11	0.0062881	0.017376	0.503565	705	3	0.23016	0.54937	1.0	10303	2
TFRC	37	0.0062966	0.017399	0.503565	706	6	0.69998	0.90502	1.0	16041	10
PLEKHA3	12	0.0063135	0.017439	0.503565	707	2	0.98478	0.99519	1.0	19392	2
GNE	18	0.0063289	0.01747	0.503565	708	2	0.0005057	0.0040228	0.092186	893	13
DAB2	12	0.0063295	0.017471	0.503565	709	2	0.045983	0.18993	0.702197	5535	6
ISCU	19	0.0063382	0.017492	0.503565	710	4	0.9999	0.99992	1.0	20314	1
POT1	20	0.0063403	0.017496	0.503565	711	4	0.84875	0.95805	1.0	17471	4
POP5	10	0.0063871	0.017591	0.504888	712	3	0.97837	0.99352	1.0	19233	2
RPS5	10	0.0063871	0.017591	0.504888	713	3	0.98448	0.99511	1.0	19388	2
ZNF585B	7	0.0064144	0.017653	0.505942	714	2	0.15591	0.43759	1.0	8874	2
EGR3	18	0.0064388	0.017707	0.506501	715	1	0.031258	0.14181	0.612867	4735	12
GRIK5	12	0.0064509	0.017732	0.506501	716	1	0.025873	0.1227	0.570844	4397	9
VWA9	17	0.006468	0.017768	0.506501	717	4	0.3041	0.63629	1.0	11396	7
RPIA	12	0.0064856	0.017811	0.506501	718	2	0.25625	0.58173	1.0	10698	6
PREP	12	0.0064966	0.017836	0.506501	719	1	0.083888	0.29304	0.8626	6951	7
C1orf122	4	0.0065154	0.017882	0.506501	720	1	0.47949	0.78638	1.0	13616	2
OAT	14	0.006516	0.017884	0.506501	721	3	0.0419	0.17699	0.681179	5317	7
GABPB1	12	0.0065268	0.017909	0.506501	722	3	0.97685	0.9931	1.0	19202	2
AHCTF1	12	0.0065268	0.017909	0.506501	723	3	0.99889	0.99933	1.0	20059	1
ADD1	12	0.0065424	0.01794	0.506501	724	1	0.97358	0.99218	1.0	19126	3
RPS27A	9	0.0065442	0.017944	0.506501	725	3	0.94693	0.98541	1.0	18675	1
DYRK1A	13	0.0065974	0.018064	0.506603	726	3	0.96647	0.9903	1.0	18977	2
RAPGEF3	14	0.0066146	0.018107	0.506603	727	1	0.00015798	0.0013917	0.051111	557	12
hsa-mir-340	10	0.0066289	0.018142	0.506603	728	3	0.74847	0.92417	1.0	16506	3
TTC29	12	0.0066293	0.018143	0.506603	731	2	0.41813	0.74234	1.0	12893	6
C1orf131	12	0.0066293	0.018143	0.506603	732	2	0.098391	0.32515	0.90727	7334	4
SAV1	12	0.0066293	0.018143	0.506603	730	2	0.43695	0.75618	1.0	13097	6
HMBOX1	12	0.0066293	0.018143	0.506603	729	3	0.82637	0.95167	1.0	17243	3
PER3	46	0.0066324	0.018149	0.506603	733	4	0.38424	0.71624	1.0	12487	20
IP6K1	23	0.0066426	0.018171	0.506603	734	3	0.2124	0.52598	1.0	10002	10
ABCE1	27	0.0066723	0.018237	0.507759	735	5	0.27223	0.60067	1.0	10929	6
ZNF761	12	0.0067255	0.01836	0.509019	736	1	0.36473	0.69812	1.0	12197	4
VSIG10L	12	0.006741	0.018395	0.509019	737	2	0.0029563	0.020184	0.223756	1846	9
OR11G2	11	0.0067543	0.018423	0.509019	738	1	0.047714	0.19531	0.712054	5613	6
OR1J4	12	0.006757	0.018431	0.509019	740	3	0.62915	0.87472	1.0	15348	3
LDB2	12	0.006757	0.018431	0.509019	739	3	0.98564	0.99541	1.0	19418	2
KCP	18	0.0067572	0.018432	0.509019	741	2	0.0023044	0.016129	0.198201	1656	15
FAM71D	12	0.0067713	0.018477	0.50929	742	1	0.30373	0.63589	1.0	11391	7
USP7	15	0.0067806	0.018499	0.50929	743	3	0.97128	0.99154	1.0	19075	4
OR8U1	12	0.0067912	0.018527	0.50929	744	2	0.0090446	0.052069	0.369854	2881	8
KIR3DL1	8	0.0067982	0.018541	0.50929	745	2	0.17878	0.4765	1.0	9380	4
C20orf173	12	0.0068628	0.018705	0.512525	746	2	0.14584	0.41942	0.992011	8644	6
GPR161	19	0.0068638	0.018709	0.512525	747	2	0.003533	0.02357	0.242871	1986	9
RASSF9	12	0.0069114	0.018837	0.514699	748	2	0.22179	0.53852	1.0	10162	7
SENP7	21	0.0069122	0.018838	0.514699	749	4	0.90609	0.9745	1.0	18138	5
PTPRZ1	14	0.0069626	0.018955	0.517182	750	2	0.0877	0.30167	0.875104	7054	10
ARL6	10	0.0069814	0.01899	0.517415	751	1	0.98745	0.99586	1.0	19468	2
ALCAM	12	0.007	0.019039	0.517415	752	2	0.70837	0.90834	1.0	16118	2
SKA3	12	0.0070191	0.01909	0.517415	755	3	0.97279	0.99196	1.0	19107	3
MFN2	12	0.0070191	0.01909	0.517415	754	3	0.91925	0.97829	1.0	18323	4
CENPE	12	0.0070191	0.01909	0.517415	753	3	0.99658	0.99859	1.0	19865	2
MC5R	14	0.0070417	0.01915	0.517892	756	1	0.084961	0.29546	0.866856	6975	8
RPL10	29	0.0070451	0.019158	0.517892	757	4	0.74978	0.92469	1.0	16519	10
KARS	23	0.0070619	0.019194	0.51808	758	3	0.97527	0.99265	1.0	19164	7
ARIH2	12	0.0070715	0.019215	0.51808	759	2	0.2271	0.54545	1.0	10261	4
TAF1L	12	0.0071373	0.019362	0.521346	760	1	0.030671	0.13975	0.609891	4688	8
DHRS7C	12	0.0072112	0.019509	0.524005	761	2	0.84325	0.95653	1.0	17415	4
OR5T3	9	0.0072124	0.019512	0.524005	762	1	0.097062	0.3223	0.904129	7295	5
DPY19L4	12	0.0072745	0.019666	0.526998	763	2	0.60913	0.86521	1.0	15143	5
ZNF121	9	0.0072804	0.019679	0.526998	764	3	0.064944	0.24555	0.792205	6343	2
MCM3	18	0.0072895	0.019701	0.526998	765	4	0.53707	0.82351	1.0	14283	7
RABL3	11	0.0072995	0.019735	0.527228	766	1	0.42195	0.74513	1.0	12937	2
CNTROB	12	0.0073203	0.019788	0.527634	767	2	0.14744	0.42235	0.995284	8683	5
DNAJC3	38	0.0073268	0.019802	0.527634	768	5	0.23522	0.55577	1.0	10384	9
hsa-mir-1302-8	10	0.0073497	0.019848	0.527952	769	3	0.75707	0.92746	1.0	16600	2
GPC6	41	0.0073619	0.019868	0.527952	770	6	0.11195	0.3538	0.935304	7740	13
C3orf80	5	0.0073749	0.019899	0.527952	771	1	0.7115	0.90957	1.0	16147	2
LMNB1	27	0.0073816	0.019917	0.527952	772	5	0.41519	0.74022	1.0	12852	10
DDX17	42	0.0074154	0.01999	0.529203	773	6	0.99729	0.99881	1.0	19921	11
KLHL26	12	0.0074575	0.020082	0.529659	774	1	0.14057	0.40977	0.984037	8518	7
LOC100289561	4	0.0074871	0.020151	0.529659	775	2	0.71537	0.91108	1.0	16179	1
FRG1	12	0.0075675	0.020344	0.529659	779	3	0.79625	0.94203	1.0	16966	2
CCDC171	12	0.0075675	0.020344	0.529659	782	3	0.97948	0.99385	1.0	19265	3
CCDC175	12	0.0075675	0.020344	0.529659	783	3	0.21271	0.52638	1.0	10010	2
QRSL1	12	0.0075675	0.020344	0.529659	776	3	0.93463	0.98244	1.0	18531	2
ARIH1	12	0.0075675	0.020344	0.529659	778	3	0.98873	0.99621	1.0	19507	2
ZC3H12D	12	0.0075675	0.020344	0.529659	781	3	0.02703	0.12687	0.579659	4479	7
UBR2	12	0.0075675	0.020344	0.529659	786	3	0.97879	0.99365	1.0	19244	3
PSMC6	12	0.0075675	0.020344	0.529659	784	3	0.82918	0.95247	1.0	17270	2
MIS18BP1	12	0.0075675	0.020344	0.529659	777	3	0.98435	0.99508	1.0	19384	2
CRBN	12	0.0075675	0.020344	0.529659	780	3	0.70765	0.90805	1.0	16106	5
FAM208B	12	0.0075675	0.020344	0.529659	785	3	0.98684	0.99571	1.0	19455	2
E2F5	19	0.007587	0.020397	0.530189	787	3	0.94522	0.98499	1.0	18647	3
C1orf101	21	0.0075977	0.020424	0.530189	788	4	0.98026	0.9941	1.0	19282	5
NRF1	12	0.0076327	0.020504	0.530189	789	3	0.99969	0.99975	1.0	20228	1
AGBL4	12	0.0076327	0.020504	0.530189	790	2	0.79362	0.94108	1.0	16942	4
FBXL4	12	0.0076327	0.020504	0.530189	791	3	0.64965	0.88365	1.0	15549	3
SPANXN2	2	0.0076641	0.020575	0.530189	792	1	0.53941	0.82492	1.0	14305	1
PTBP3	19	0.0076643	0.020576	0.530189	793	3	0.96915	0.99099	1.0	19033	4
HIST1H3B	7	0.0076707	0.020593	0.530189	794	1	0.16193	0.44814	1.0	9016	5
NHP2L1	20	0.0076723	0.020597	0.530189	795	4	0.90013	0.97275	1.0	18071	6
DUOXA2	12	0.0076861	0.020628	0.530306	796	2	0.32991	0.66328	1.0	11704	5
SWAP70	12	0.0077319	0.020736	0.532411	797	1	0.02956	0.13586	0.600852	4627	5
XKR4	12	0.0077776	0.020834	0.533755	798	1	0.019182	0.097427	0.506282	3938	8
UGP2	13	0.0077809	0.02084	0.533755	799	3	0.94246	0.98431	1.0	18619	3
SLC35F1	12	0.0078233	0.020944	0.535749	800	1	0.069334	0.25767	0.81076	6502	7
ME3	12	0.0078668	0.02103	0.536053	801	2	0.0010092	0.0076401	0.130725	1196	8
SNAPC2	12	0.0078668	0.02103	0.536053	802	2	0.62924	0.87476	1.0	15351	5
TMEM55A	12	0.007869	0.021035	0.536053	803	1	0.72803	0.91616	1.0	16303	4
HSP90AB1	16	0.0079827	0.021319	0.539028	804	1	0.95432	0.98718	1.0	18769	4
AKR1B15	9	0.0079926	0.02134	0.539028	805	2	0.2523	0.57705	1.0	10638	3
DDX27	12	0.0080135	0.021384	0.539028	808	2	0.73512	0.91892	1.0	16367	4
NUP88	12	0.0080135	0.021384	0.539028	806	2	0.98211	0.99456	1.0	19331	2
RFC3	12	0.0080135	0.021384	0.539028	809	2	0.99981	0.99985	1.0	20273	0
VWA5B1	12	0.0080135	0.021384	0.539028	807	2	0.48247	0.7885	1.0	13657	6
KIF5A	18	0.008018	0.021394	0.539028	810	4	0.33197	0.66543	1.0	11736	9
hsa-mir-1293	9	0.0080912	0.021569	0.539028	811	3	0.99049	0.99668	1.0	19569	1
KRT79	12	0.0080976	0.021582	0.539028	812	1	0.50252	0.80218	1.0	13915	6
TRPM7	32	0.0081066	0.021602	0.539028	813	4	0.28148	0.61125	1.0	11068	6
UBAP1L	12	0.0081433	0.021697	0.539028	814	1	0.091116	0.30936	0.886611	7140	7
hsa-mir-299	7	0.0081453	0.021701	0.539028	815	2	0.64872	0.88325	1.0	15542	2
RRP36	12	0.00816	0.021731	0.539028	819	3	0.32407	0.65729	1.0	11646	5
XRCC4	12	0.00816	0.021731	0.539028	825	3	0.58403	0.85117	1.0	14825	1
WDR35	12	0.00816	0.021731	0.539028	817	3	0.83437	0.95397	1.0	17331	4
FCHSD2	12	0.00816	0.021731	0.539028	816	3	0.95646	0.98772	1.0	18808	1
LAMP1	12	0.00816	0.021731	0.539028	820	3	0.69446	0.90274	1.0	15994	5
RPRD1B	12	0.00816	0.021731	0.539028	821	3	0.99015	0.99659	1.0	19553	1
CHAF1A	12	0.00816	0.021731	0.539028	824	3	0.97777	0.99337	1.0	19217	2
PPIP5K2	12	0.00816	0.021731	0.539028	818	3	0.50396	0.8031	1.0	13928	2
TBC1D32	12	0.00816	0.021731	0.539028	822	3	0.92111	0.97882	1.0	18344	2
OSGEPL1	12	0.00816	0.021731	0.539028	823	3	0.5596	0.83687	1.0	14522	6
PEX1	23	0.0081814	0.021766	0.53925	826	3	0.72119	0.9134	1.0	16238	8
NEDD1	13	0.0082757	0.021977	0.543806	827	3	0.99795	0.99901	1.0	19963	1
NR1D1	16	0.0082873	0.022006	0.543879	828	1	0.48246	0.7885	1.0	13656	8
PHF21A	12	0.0083261	0.02209	0.545141	829	1	0.51122	0.80763	1.0	13999	6
PRKRIR	21	0.0083357	0.022111	0.545141	830	4	0.76776	0.93151	1.0	16707	3
hsa-mir-1-1	10	0.0083769	0.022209	0.545141	832	3	0.96631	0.99025	1.0	18972	2
PHF6	10	0.0083769	0.022209	0.545141	831	3	0.76989	0.93233	1.0	16719	4
NPRL2	12	0.0083922	0.022241	0.545141	833	2	0.4828	0.78875	1.0	13661	4
C10orf67	12	0.0083922	0.022241	0.545141	834	2	0.7791	0.93576	1.0	16821	4
TRIM6	24	0.0083932	0.022244	0.545141	835	2	0.26746	0.59501	1.0	10866	9
FAM177B	9	0.0084207	0.022308	0.546076	836	2	0.68285	0.89795	1.0	15866	2
ADSS	17	0.008446	0.022362	0.54626	837	4	0.4965	0.79827	1.0	13831	6
IL1F10	2	0.0084514	0.022376	0.54626	838	1	0.86823	0.96366	1.0	17675	0
FAM111B	13	0.0084613	0.022396	0.54626	839	3	0.65569	0.8863	1.0	15608	3
PTGDR2	33	0.0084982	0.022469	0.547377	840	3	0.00044313	0.0035834	0.086058	850	20
HEATR5A	12	0.0085672	0.022625	0.550541	841	2	0.80125	0.94388	1.0	17020	2
PKN2	29	0.0085889	0.022664	0.550828	842	5	0.77599	0.93459	1.0	16781	11
hsa-mir-4490	7	0.0086136	0.022729	0.551748	843	2	0.89068	0.9701	1.0	17954	2
PLIN1	12	0.008646	0.0228	0.552831	844	1	0.17826	0.47566	1.0	9371	5
2007-03-01	15	0.0086571	0.022829	0.552874	845	2	0.97376	0.99223	1.0	19130	4
OR2M5	4	0.0087825	0.023118	0.555574	846	2	0.99935	0.99954	1.0	20144	0
NME8	12	0.008783	0.023119	0.555574	847	1	0.0060456	0.036976	0.310623	2436	9
TAS2R13	12	0.0088085	0.023176	0.555574	848	2	0.93241	0.98189	1.0	18499	2
MAP9	12	0.0088085	0.023176	0.555574	849	2	0.72847	0.91633	1.0	16310	3
RNF111	12	0.0088133	0.023185	0.555574	853	3	0.39441	0.72452	1.0	12628	1
SERPINB6	12	0.0088133	0.023185	0.555574	850	3	0.65157	0.8845	1.0	15563	5
KCNJ6	12	0.0088133	0.023185	0.555574	852	3	0.75414	0.92633	1.0	16566	5
PNPT1	12	0.0088133	0.023185	0.555574	854	3	0.98577	0.99544	1.0	19423	1
FILIP1	12	0.0088133	0.023185	0.555574	851	3	0.82066	0.94997	1.0	17186	3
UBE2V2	14	0.0088429	0.023253	0.556557	855	3	0.9997	0.99975	1.0	20230	1
SNAI1	12	0.0088744	0.02332	0.557075	856	1	0.026581	0.12525	0.576103	4445	8
GTF2E2	13	0.0088941	0.023364	0.557075	858	3	0.94958	0.98604	1.0	18708	3
CASP6	13	0.0088941	0.023364	0.557075	857	3	0.75883	0.92814	1.0	16619	4
NDUFAF7	18	0.0089075	0.023391	0.557075	859	2	0.92789	0.98082	1.0	18444	4
ZNF180	18	0.0089199	0.023411	0.557075	860	3	0.84471	0.9569	1.0	17433	4
hsa-mir-4719	1	0.0089452	0.023466	0.557283	861	1	0.99105	0.99682	1.0	19582	0
POC1A	13	0.008954	0.023486	0.557283	862	2	0.81535	0.94845	1.0	17145	3
CXADR	43	0.0089605	0.023502	0.557283	863	5	0.99858	0.99921	1.0	20033	9
PDIK1L	12	0.0090065	0.023602	0.558749	864	2	0.018157	0.0932	0.495717	3847	8
SCRN3	14	0.0090156	0.023618	0.558749	865	3	0.1151	0.36026	0.940084	7838	3
ARFGAP3	15	0.0090278	0.023645	0.558749	866	1	0.58476	0.8516	1.0	14838	5
RRAS	12	0.009057	0.023717	0.559806	867	3	0.04817	0.19673	0.714582	5634	6
EDN3	2	0.0090704	0.02375	0.559925	868	1	0.91449	0.97693	1.0	18259	0
ZSWIM3	12	0.0091027	0.023822	0.560978	869	2	0.34769	0.68142	1.0	11953	6
AWAT2	12	0.0091484	0.023932	0.56116	870	1	0.044392	0.18496	0.693219	5459	7
ASB4	12	0.0091527	0.02394	0.56116	872	3	0.88211	0.96765	1.0	17844	4
OR4P4	12	0.0091527	0.02394	0.56116	871	3	0.48159	0.78788	1.0	13641	2
CFAP36	11	0.0091744	0.023987	0.56116	873	3	0.43149	0.75215	1.0	13041	5
OLAH	11	0.0091744	0.023987	0.56116	874	3	0.99998	0.99998	1.0	20389	0
CXorf57	12	0.0091782	0.023994	0.56116	875	3	0.38128	0.71361	1.0	12437	5
PTX3	12	0.009194	0.024033	0.561423	876	1	0.12056	0.37128	0.947015	8019	7
ZBTB25	12	0.0092368	0.024139	0.562614	878	2	0.91301	0.97649	1.0	18242	4
GPSM2	12	0.0092368	0.024139	0.562614	877	2	0.87552	0.96579	1.0	17758	4
LANCL3	12	0.0092853	0.02426	0.564576	879	1	0.53827	0.82424	1.0	14294	6
PAPOLB	24	0.009296	0.024278	0.564576	880	4	0.37927	0.7118	1.0	12419	10
DCUN1D5	5	0.0093703	0.024452	0.566657	882	2	0.79683	0.94224	1.0	16974	1
CBX3	5	0.0093703	0.024452	0.566657	881	2	0.87568	0.96583	1.0	17763	1
LHFP	12	0.0093767	0.024465	0.566657	883	1	0.19637	0.50421	1.0	9740	7
hsa-mir-587	10	0.0094573	0.024645	0.566657	884	1	0.095831	0.31966	0.899788	7268	7
ZNF445	12	0.009468	0.024669	0.566657	885	1	0.10805	0.34571	0.928315	7619	8
PXT1	8	0.0094927	0.024723	0.566657	886	2	0.88418	0.96826	1.0	17866	2
LIN28B	12	0.0094946	0.024728	0.566657	889	3	0.9	0.97272	1.0	18070	3
AGMO	12	0.0094946	0.024728	0.566657	891	3	0.13333	0.39605	0.97109	8344	3
DDX6	12	0.0094946	0.024728	0.566657	892	3	0.16242	0.44902	1.0	9039	4
CGNL1	12	0.0094946	0.024728	0.566657	890	3	0.16475	0.45296	1.0	9087	7
WASF3	12	0.0094946	0.024728	0.566657	887	3	0.25968	0.58578	1.0	10752	5
ZNF665	12	0.0094946	0.024728	0.566657	888	3	0.99192	0.99705	1.0	19613	2
MMS22L	12	0.0094946	0.024728	0.566657	893	3	0.96973	0.99115	1.0	19046	2
PRKAB2	55	0.0095162	0.024779	0.566785	894	7	0.8387	0.95524	1.0	17379	19
FAM127A	4	0.0095212	0.024789	0.566785	895	1	0.014139	0.075714	0.446005	3474	3
EIF3F	14	0.0095392	0.024826	0.567003	896	3	0.83601	0.95444	1.0	17346	4
ACOT9	13	0.0095822	0.024923	0.567956	898	3	0.99582	0.99828	1.0	19829	2
PCDHA1	13	0.0095822	0.024923	0.567956	897	3	0.9593	0.98841	1.0	18851	3
C1orf229	9	0.0096461	0.025074	0.569077	899	1	0.0090493	0.052094	0.369897	2882	6
MTERF3	12	0.0096505	0.025087	0.569077	900	2	0.99707	0.99875	1.0	19903	1
ANKRD18B	12	0.0096632	0.025111	0.569077	902	2	0.93464	0.98244	1.0	18533	3
RAD50	12	0.0096632	0.025111	0.569077	901	3	0.99258	0.99725	1.0	19644	1
ATIC	12	0.0096632	0.025111	0.569077	903	2	0.2385	0.55992	1.0	10436	4
DCP1A	26	0.0096827	0.025156	0.569154	904	3	0.97567	0.99278	1.0	19175	5
ZNF501	7	0.0096888	0.02517	0.569154	905	2	0.26455	0.59161	1.0	10826	4
MMP13	17	0.0097393	0.025282	0.571039	906	3	0.35499	0.68869	1.0	12054	7
hsa-mir-4699	4	0.00977	0.025341	0.571752	907	2	0.93664	0.98292	1.0	18555	1
NIFK	12	0.0098174	0.025448	0.573532	908	3	0.99792	0.999	1.0	19959	1
SLC48A1	8	0.0098579	0.02553	0.574643	909	1	0.30999	0.64262	1.0	11467	5
hsa-mir-4722	10	0.0098757	0.025577	0.574643	910	1	0.010104	0.057222	0.388902	3011	9
NACA2	5	0.0098867	0.025603	0.574643	911	2	0.99099	0.9968	1.0	19580	0
PCDHB13	10	0.0098888	0.02561	0.574643	912	2	0.025397	0.12094	0.566032	4368	4
CYP2R1	12	0.0099351	0.025704	0.576128	913	2	0.24191	0.56428	1.0	10492	6
hsa-mir-892a	7	0.010017	0.025886	0.578168	914	1	0.27608	0.60513	1.0	10978	2
RBM39	15	0.010025	0.025904	0.578168	915	3	0.38529	0.71718	1.0	12508	2
PSMB2	51	0.010037	0.02593	0.578168	916	6	0.96466	0.98982	1.0	18943	13
FGFR4	12	0.010061	0.025983	0.578168	917	1	0.075967	0.27449	0.8355	6723	7
MTUS1	58	0.010062	0.025986	0.578168	918	6	0.47759	0.78513	1.0	13597	21
DCTN1	21	0.010068	0.025999	0.578168	919	4	0.52909	0.81871	1.0	14198	6
CDKN2D	6	0.010077	0.026023	0.578168	920	1	0.99972	0.99977	1.0	20238	0
PTPN9	41	0.010098	0.026064	0.578168	921	3	0.96288	0.98934	1.0	18916	15
BFSP1	16	0.010113	0.026094	0.578168	922	1	0.11134	0.35255	0.934304	7721	7
GALNT8	12	0.010198	0.026273	0.578168	923	2	0.49202	0.79514	1.0	13774	3
KCMF1	12	0.010215	0.02631	0.578168	929	3	1.0	1.0	1.0	20433	0
OR10A7	12	0.010215	0.02631	0.578168	925	3	0.7462	0.92331	1.0	16484	3
LEPR	12	0.010215	0.02631	0.578168	928	3	0.81539	0.94846	1.0	17146	4
SLU7	12	0.010215	0.02631	0.578168	926	3	0.99958	0.99967	1.0	20195	1
FASTKD5	12	0.010215	0.02631	0.578168	930	3	0.93463	0.98244	1.0	18530	3
TSGA10	12	0.010215	0.02631	0.578168	927	3	0.99534	0.99811	1.0	19798	2
INTS8	12	0.010215	0.02631	0.578168	931	3	1.0	1.0	1.0	20439	0
CWC22	12	0.010215	0.02631	0.578168	924	3	0.99629	0.99847	1.0	19851	2
hsa-mir-653	4	0.010229	0.026338	0.578168	932	2	0.60829	0.86474	1.0	15128	2
SFTA2	1	0.01024	0.02636	0.578168	933	1	0.98976	0.99649	1.0	19537	0
PAFAH1B2	34	0.010256	0.026408	0.57824	934	3	0.71642	0.91151	1.0	16192	12
UBA5	14	0.010274	0.026448	0.57824	935	3	0.77476	0.93416	1.0	16769	1
CSE1L	14	0.010274	0.026448	0.57824	936	3	0.99895	0.99935	1.0	20071	2
SF3B2	12	0.010289	0.02648	0.578331	937	1	0.96187	0.98907	1.0	18895	3
OLFML3	15	0.010331	0.026562	0.579488	938	2	0.14962	0.42633	0.998549	8737	6
KIAA0586	16	0.010367	0.026626	0.580273	939	3	0.68747	0.89993	1.0	15917	6
MYCL	14	0.010399	0.026709	0.581467	940	2	0.061751	0.2367	0.779124	6216	9
BCL2L2-PABPN1	6	0.010535	0.027013	0.58434	941	2	0.99986	0.99989	1.0	20298	0
TREM1	13	0.010546	0.027034	0.58434	942	2	0.76509	0.93053	1.0	16682	3
CFL2	22	0.010547	0.027035	0.58434	943	4	0.76368	0.92998	1.0	16668	5
MAGI1	12	0.010563	0.027079	0.58434	944	1	0.065107	0.24603	0.792741	6349	8
SLC2A9	13	0.010597	0.027143	0.58434	945	2	0.42542	0.74767	1.0	12975	6
IFI35	12	0.010609	0.027168	0.58434	946	1	0.00049253	0.0039279	0.09099	883	10
THSD1	12	0.010615	0.027184	0.58434	952	2	0.81055	0.94704	1.0	17113	3
RECQL	12	0.010615	0.027184	0.58434	949	2	0.99984	0.99987	1.0	20290	0
RBM27	12	0.010615	0.027184	0.58434	948	3	0.99956	0.99966	1.0	20191	1
CCNE1	12	0.010615	0.027184	0.58434	947	2	0.013554	0.073132	0.440246	3399	6
SMC3	12	0.010615	0.027184	0.58434	950	3	0.7374	0.91987	1.0	16384	1
RTP3	12	0.010615	0.027184	0.58434	951	2	0.6025	0.86159	1.0	15057	4
VSTM5	12	0.010654	0.02727	0.585566	953	1	0.91514	0.97712	1.0	18271	4
ZNF701	11	0.010675	0.027313	0.585886	954	3	0.9878	0.99596	1.0	19479	1
hsa-mir-6127	10	0.010695	0.027361	0.586299	955	2	0.49713	0.79871	1.0	13840	3
hsa-mir-4263	8	0.010714	0.027399	0.586504	956	2	0.6224	0.87167	1.0	15281	3
TKTL1	15	0.010766	0.027515	0.588374	957	2	0.4883	0.79257	1.0	13724	8
CDH13	28	0.010877	0.02777	0.590574	958	2	0.040104	0.1712	0.671483	5217	16
RNASE8	5	0.010899	0.027815	0.590574	959	1	0.11242	0.3548	0.935878	7758	2
MCF2L2	12	0.010973	0.027965	0.590574	960	1	0.045435	0.18818	0.698764	5510	7
KRIT1	12	0.011022	0.028066	0.590574	961	3	0.92658	0.98046	1.0	18427	2
BRCA2	12	0.011022	0.028066	0.590574	968	3	0.99765	0.99892	1.0	19941	1
DEFB112	12	0.011022	0.028066	0.590574	966	3	0.010867	0.060861	0.400938	3104	6
SERPINA2	12	0.011022	0.028066	0.590574	965	3	0.62016	0.87063	1.0	15254	2
GTF2A1	12	0.011022	0.028066	0.590574	967	3	0.99846	0.99917	1.0	20013	1
BMPR2	12	0.011022	0.028066	0.590574	972	3	0.94594	0.98516	1.0	18656	3
USP40	12	0.011022	0.028066	0.590574	964	3	0.99917	0.99945	1.0	20107	1
RPL4	12	0.011022	0.028066	0.590574	963	3	1.0	1.0	1.0	20444	0
EMC8	12	0.011022	0.028066	0.590574	969	3	0.3324	0.6659	1.0	11741	6
YEATS2	12	0.011022	0.028066	0.590574	970	3	0.063883	0.2426	0.788913	6292	4
ZNF77	12	0.011022	0.028066	0.590574	962	3	0.67782	0.89582	1.0	15811	5
UTP6	12	0.011022	0.028066	0.590574	971	3	0.080388	0.28489	0.851729	6845	4
BUB1B	14	0.011034	0.028097	0.590574	973	3	0.85757	0.96057	1.0	17561	2
hsa-mir-4477b	10	0.011041	0.028113	0.590574	974	2	0.98057	0.99418	1.0	19294	2
hsa-mir-4642	10	0.011054	0.028144	0.590574	975	1	0.022161	0.10896	0.539244	4134	8
hsa-mir-548f-4	6	0.011122	0.028307	0.590574	976	2	0.99966	0.99973	1.0	20216	0
ARL5B	28	0.011134	0.028335	0.590574	977	4	0.9954	0.99814	1.0	19803	6
RPS13	10	0.011137	0.02834	0.590574	978	3	0.99903	0.99939	1.0	20081	0
NMRK1	10	0.011137	0.02834	0.590574	979	3	0.90967	0.97555	1.0	18192	3
DRD2	25	0.011166	0.028402	0.590574	980	2	0.0031702	0.021531	0.231549	1902	14
VEPH1	15	0.01121	0.028516	0.590574	981	3	0.69842	0.90437	1.0	16027	4
hsa-mir-548am	4	0.011211	0.028518	0.590574	983	2	0.51806	0.81181	1.0	14081	2
FBXO48	4	0.011211	0.028518	0.590574	982	2	0.93355	0.98216	1.0	18514	1
EXOSC4	12	0.011231	0.028571	0.590574	987	2	0.039496	0.16919	0.667129	5187	9
FAM188A	12	0.011231	0.028571	0.590574	986	3	0.95162	0.98652	1.0	18732	2
MSTN	12	0.011231	0.028571	0.590574	989	2	0.4828	0.78875	1.0	13664	2
MNAT1	12	0.011231	0.028571	0.590574	985	2	0.99856	0.9992	1.0	20029	1
DOCK3	12	0.011231	0.028571	0.590574	990	2	0.42882	0.75018	1.0	13016	5
NOL11	12	0.011231	0.028571	0.590574	988	2	1.0	1.0	1.0	20416	0
LMCD1	20	0.011231	0.028568	0.590574	984	2	0.0024531	0.017052	0.20478	1704	15
POFUT1	50	0.011268	0.028653	0.590874	991	6	0.087997	0.30229	0.875777	7063	27
KHDC1	16	0.011268	0.028654	0.590874	992	1	0.52224	0.81443	1.0	14121	7
NPTX1	11	0.011276	0.028672	0.590874	993	2	0.074986	0.27219	0.832089	6694	7
ROMO1	7	0.011321	0.02877	0.591301	994	1	0.99793	0.999	1.0	19962	0
RBX1	8	0.011326	0.028777	0.591301	995	2	0.99531	0.9981	1.0	19790	1
VTA1	11	0.011328	0.028779	0.591301	996	2	0.40845	0.73523	1.0	12773	3
hsa-mir-450a-1	6	0.011399	0.028946	0.594124	997	2	0.9996	0.99968	1.0	20200	0
ADAMDEC1	14	0.011443	0.029043	0.595523	998	3	0.88425	0.96828	1.0	17868	5
AQP6	12	0.011475	0.029111	0.596334	999	1	0.09809	0.32451	0.906141	7323	8
TMC6	12	0.011516	0.029201	0.597355	1000	2	0.0037512	0.024746	0.249091	2033	8
ZNF600	9	0.011528	0.029227	0.597355	1001	1	0.94552	0.98506	1.0	18649	2
hsa-mir-4494	6	0.011537	0.029249	0.597355	1002	2	0.99418	0.99772	1.0	19727	0
RPL24	5	0.011554	0.029283	0.59746	1003	2	0.87568	0.96583	1.0	17760	1
PRKCI	23	0.011589	0.029366	0.598551	1004	4	0.054493	0.21578	0.746272	5909	11
ACKR2	12	0.011611	0.029421	0.598759	1005	1	0.27821	0.60755	1.0	11018	5
POLR3D	12	0.011617	0.029435	0.598759	1006	2	0.22079	0.53719	1.0	10142	4
hsa-mir-130a	10	0.011658	0.02952	0.599895	1007	2	0.22218	0.53904	1.0	10173	4
TTC19	13	0.011685	0.029585	0.600616	1008	2	0.32549	0.65876	1.0	11660	6
hsa-mir-196b	10	0.011814	0.029869	0.600746	1009	1	0.067302	0.25208	0.802519	6428	3
SBDS	12	0.011859	0.029973	0.600746	1011	3	0.95829	0.98815	1.0	18831	1
PSTK	12	0.011859	0.029973	0.600746	1020	3	0.68439	0.8986	1.0	15879	3
SNX29	12	0.011859	0.029973	0.600746	1015	3	0.12422	0.37839	0.954386	8112	3
BIRC6	12	0.011859	0.029973	0.600746	1012	3	0.77531	0.93436	1.0	16776	3
PLOD2	12	0.011859	0.029973	0.600746	1017	3	0.9936	0.99754	1.0	19692	2
PPP2R3C	12	0.011859	0.029973	0.600746	1013	3	0.99551	0.99817	1.0	19812	2
DDX50	12	0.011859	0.029973	0.600746	1019	3	0.95447	0.98722	1.0	18777	2
SEL1L	12	0.011859	0.029973	0.600746	1010	3	0.87993	0.96701	1.0	17815	1
TRIM38	12	0.011859	0.029973	0.600746	1016	3	0.23683	0.55784	1.0	10404	7
SNAI2	12	0.011859	0.029973	0.600746	1021	3	0.77613	0.93465	1.0	16786	4
PDS5B	12	0.011859	0.029973	0.600746	1014	3	0.82816	0.95219	1.0	17262	4
CIRH1A	12	0.011859	0.029973	0.600746	1018	3	1.0	1.0	1.0	20414	0
EBF3	12	0.011885	0.030036	0.601417	1022	2	0.092173	0.31171	0.889239	7172	5
hsa-mir-938	10	0.011928	0.030122	0.602304	1023	1	0.5672	0.84132	1.0	14621	4
S100PBP	12	0.011949	0.030168	0.602304	1024	2	0.23272	0.55264	1.0	10332	3
CHD9	12	0.011949	0.030168	0.602304	1025	2	0.6091	0.86519	1.0	15139	5
GBP2	12	0.011976	0.030237	0.60306	1026	1	0.12564	0.38119	0.958323	8139	7
PSMD12	13	0.011995	0.030286	0.60306	1027	3	1.0	1.0	1.0	20415	0
C6orf203	11	0.012	0.030294	0.60306	1028	3	0.47911	0.78615	1.0	13613	6
RPF2	16	0.01206	0.030414	0.60485	1029	3	0.97836	0.99352	1.0	19232	3
TPTE	9	0.012143	0.030592	0.607176	1030	1	0.0072559	0.043203	0.339812	2598	4
ZEB1	15	0.012162	0.030636	0.607176	1031	2	0.42837	0.74985	1.0	13006	7
hsa-mir-522	9	0.012168	0.03065	0.607176	1032	2	0.00019768	0.0017139	0.056939	616	3
hsa-mir-4504	9	0.012168	0.03065	0.607176	1033	2	0.55527	0.83436	1.0	14485	3
MAP1LC3C	3	0.012285	0.030897	0.611491	1034	1	0.89784	0.97208	1.0	18042	0
ATP1A1	19	0.012319	0.03097	0.611845	1035	3	0.83095	0.95298	1.0	17291	3
UBA6	33	0.012383	0.031112	0.611845	1036	5	0.88896	0.96962	1.0	17927	7
FAH	12	0.012431	0.03121	0.611845	1037	1	0.39604	0.72578	1.0	12653	6
RYBP	8	0.012442	0.031227	0.611845	1038	1	0.12707	0.384	0.961491	8173	5
RCL1	18	0.012451	0.03125	0.611845	1039	3	0.98965	0.99646	1.0	19532	1
SLC9A1	12	0.012477	0.031313	0.611845	1040	1	0.069464	0.25804	0.81076	6508	9
ALDH1A2	21	0.012498	0.031358	0.611845	1041	2	0.85582	0.96006	1.0	17534	7
PRKCE	12	0.012522	0.031414	0.611845	1042	1	0.013845	0.074427	0.441845	3446	10
ERMARD	15	0.012527	0.031424	0.611845	1043	3	0.28248	0.61236	1.0	11076	8
RBBP4	88	0.012554	0.031488	0.611845	1044	9	0.99273	0.9973	1.0	19650	10
ATP6AP1	12	0.012568	0.031522	0.611845	1045	1	0.62614	0.87336	1.0	15316	4
FGFR1OP2	12	0.012643	0.031679	0.611845	1051	3	0.31476	0.64767	1.0	11520	4
TRIM45	12	0.012643	0.031679	0.611845	1049	3	0.33399	0.66757	1.0	11768	3
MRPL40	12	0.012643	0.031679	0.611845	1053	3	0.98185	0.9945	1.0	19325	1
MTHFD1	12	0.012643	0.031679	0.611845	1056	3	0.87251	0.96495	1.0	17726	2
IL13RA2	12	0.012643	0.031679	0.611845	1050	3	0.61022	0.86583	1.0	15158	4
COX10	12	0.012643	0.031679	0.611845	1047	3	0.72531	0.91505	1.0	16275	3
CEP170	12	0.012643	0.031679	0.611845	1055	3	0.72663	0.91559	1.0	16287	4
KRT40	12	0.012643	0.031679	0.611845	1048	3	0.6637	0.88978	1.0	15679	5
WDR49	12	0.012643	0.031679	0.611845	1054	3	0.037266	0.16201	0.652586	5079	7
CD180	12	0.012643	0.031679	0.611845	1052	3	0.45672	0.77037	1.0	13314	2
STK39	12	0.012643	0.031679	0.611845	1046	3	0.89345	0.97084	1.0	17981	3
NEFM	24	0.012678	0.031761	0.611845	1057	1	0.0083574	0.048747	0.359523	2773	15
ZNF322	12	0.012688	0.031782	0.611845	1060	2	0.56443	0.83966	1.0	14575	3
FRMD7	12	0.012688	0.031782	0.611845	1058	2	0.57207	0.84419	1.0	14689	5
NXPE2	12	0.012688	0.031782	0.611845	1061	2	0.19243	0.49848	1.0	9671	6
PABPC4	12	0.012688	0.031782	0.611845	1059	2	0.86814	0.96364	1.0	17671	4
CTDSPL2	12	0.012688	0.031782	0.611845	1062	2	0.47664	0.78445	1.0	13571	4
MALT1	12	0.012688	0.031782	0.611845	1063	2	0.20415	0.51481	1.0	9877	5
SNAP23	14	0.012791	0.031993	0.614377	1064	3	0.96167	0.98903	1.0	18891	2
ADAM21	14	0.012791	0.031993	0.614377	1065	3	0.74311	0.92211	1.0	16437	6
WRAP73	12	0.012795	0.032004	0.614377	1066	2	0.018874	0.096158	0.50224	3916	7
hsa-mir-3123	9	0.01288	0.032186	0.615436	1067	2	0.49385	0.7964	1.0	13798	3
ARF4	11	0.012882	0.032193	0.615436	1068	3	0.46974	0.7796	1.0	13479	3
XAB2	13	0.012895	0.032213	0.615436	1069	3	0.99954	0.99965	1.0	20184	1
CNOT10	20	0.012899	0.032223	0.615436	1070	4	0.98731	0.99583	1.0	19466	4
RICTOR	22	0.0129	0.032226	0.615436	1071	4	0.93222	0.98184	1.0	18495	4
NPFFR2	16	0.012907	0.032239	0.615436	1072	2	0.072124	0.26514	0.819731	6619	10
CSF3R	12	0.012932	0.0323	0.616025	1073	1	0.26389	0.59083	1.0	10813	7
DNAJC21	43	0.013035	0.032511	0.619471	1074	4	0.86943	0.96402	1.0	17690	15
FAM186A	12	0.013068	0.032584	0.620286	1075	2	0.95708	0.98787	1.0	18814	1
RPS20	14	0.013103	0.032661	0.621163	1076	2	0.82544	0.95139	1.0	17234	5
TDG	12	0.013159	0.032789	0.622914	1077	1	0.84724	0.95761	1.0	17455	4
RPS6KB1	42	0.013187	0.032842	0.622914	1078	6	0.99347	0.99751	1.0	19686	9
PDCD5	5	0.013199	0.032865	0.622914	1079	2	0.94635	0.98526	1.0	18664	1
ST3GAL2	12	0.013205	0.032875	0.622914	1080	1	0.26389	0.59083	1.0	10815	7
WDHD1	17	0.013293	0.033068	0.625043	1081	3	0.99998	0.99997	1.0	20373	1
SUSD5	12	0.013296	0.033074	0.625043	1082	1	0.48217	0.78829	1.0	13651	6
2014-09-01	11	0.013299	0.03308	0.625043	1083	3	0.070967	0.26204	0.816387	6566	2
NUS1	26	0.013333	0.033149	0.625043	1084	3	0.65582	0.88634	1.0	15611	9
STAT5A	12	0.013341	0.033166	0.625043	1085	1	0.0905	0.0885	0.010413	174	10
ZNF549	13	0.013362	0.03321	0.625043	1086	2	0.79651	0.94212	1.0	16972	3
DOCK10	13	0.013382	0.033255	0.625043	1087	3	0.8713	0.96456	1.0	17711	3
PGM5	12	0.013426	0.03335	0.625043	1088	3	0.27992	0.60949	1.0	11039	4
PARP9	12	0.013426	0.03335	0.625043	1089	3	0.67401	0.89419	1.0	15778	3
HOXD12	12	0.013432	0.033361	0.625043	1090	1	0.19936	0.5083	1.0	9790	7
ABCB7	15	0.013445	0.033386	0.625043	1091	3	0.392	0.72263	1.0	12598	3
GDPD5	12	0.013459	0.033415	0.625043	1094	2	0.16508	0.45354	1.0	9093	5
TCN1	12	0.013459	0.033415	0.625043	1093	2	0.4718	0.78101	1.0	13502	6
OR10J5	12	0.013459	0.033415	0.625043	1092	2	0.67054	0.8927	1.0	15742	3
GRPEL2	30	0.013482	0.033468	0.625467	1095	5	0.64255	0.88051	1.0	15470	10
SYT12	12	0.013523	0.033554	0.626513	1096	1	0.19909	0.50794	1.0	9787	6
TBATA	9	0.013577	0.033673	0.628162	1097	1	0.43396	0.75402	1.0	13074	5
TBL1X	54	0.013688	0.033912	0.632045	1098	2	0.037163	0.16168	0.652091	5072	32
MYBPH	10	0.01371	0.033967	0.632488	1099	1	0.15354	0.4334	1.0	8827	7
IGSF21	12	0.013751	0.034055	0.633389	1100	1	0.015449	0.081571	0.464071	3591	9
hsa-mir-548s	2	0.013763	0.034086	0.633389	1101	1	0.97826	0.99349	1.0	19230	0
ZNF391	11	0.013775	0.034108	0.633389	1102	3	0.57962	0.84862	1.0	14774	1
CDK15	14	0.013794	0.034144	0.633479	1103	3	0.16533	0.45397	1.0	9099	6
CST6	4	0.013827	0.034214	0.633596	1104	1	0.083349	0.29181	0.861026	6934	3
NR1H2	17	0.013837	0.034236	0.633596	1105	2	0.005638	0.034875	0.301134	2370	11
ZNF462	12	0.013841	0.034243	0.633596	1106	1	0.34096	0.67466	1.0	11865	7
USP42	12	0.013871	0.034299	0.634043	1107	3	0.81694	0.94889	1.0	17157	1
LGSN	13	0.013903	0.034359	0.634515	1108	3	0.77123	0.93282	1.0	16743	2
hsa-mir-6870	9	0.013931	0.034413	0.634515	1109	2	0.4294	0.75061	1.0	13018	3
PYURF	12	0.013932	0.034417	0.634515	1110	1	0.01495	0.079338	0.458247	3542	7
CD55	12	0.013978	0.034522	0.635564	1111	1	0.0033853	0.022759	0.23909	1948	7
DDX52	48	0.014063	0.034692	0.635564	1112	6	0.74318	0.92215	1.0	16438	10
CNTD1	12	0.014069	0.034706	0.635564	1113	1	0.68201	0.8976	1.0	15853	5
ZFY	17	0.014095	0.034761	0.635564	1114	1	0.19366	0.50041	1.0	9685	5
CEP63	12	0.014114	0.034806	0.635564	1115	1	0.75546	0.92683	1.0	16583	1
RPTOR	41	0.014145	0.034871	0.635564	1116	5	0.23896	0.5605	1.0	10442	20
KIN	12	0.01421	0.034999	0.635564	1119	3	0.99202	0.99707	1.0	19620	2
HIATL1	12	0.01421	0.034999	0.635564	1117	2	0.55944	0.83676	1.0	14519	4
WDSUB1	12	0.01421	0.034999	0.635564	1121	3	0.75491	0.92661	1.0	16577	4
RFC5	12	0.01421	0.034999	0.635564	1120	2	0.77487	0.93419	1.0	16772	5
RPS6	12	0.01421	0.034999	0.635564	1118	3	0.99952	0.99963	1.0	20177	1
hsa-mir-1267	10	0.014239	0.035064	0.635564	1122	2	0.99903	0.99939	1.0	20080	0
PARP3	12	0.014251	0.035093	0.635564	1123	1	0.73762	0.91995	1.0	16392	5
ACOT2	11	0.01428	0.035156	0.635564	1124	1	0.4634	0.77512	1.0	13390	6
TBC1D1	21	0.014308	0.035222	0.635564	1125	3	0.1696	0.46128	1.0	9192	11
HRH1	37	0.014311	0.035229	0.635564	1126	3	0.11323	0.35649	0.937493	7779	21
SKIV2L2	14	0.014353	0.035316	0.635564	1127	3	0.97233	0.99182	1.0	19094	2
ENG	27	0.014354	0.035318	0.635564	1128	1	0.019951	0.10048	0.514204	3999	19
ZNF280C	12	0.014366	0.035344	0.635564	1135	3	0.38873	0.72011	1.0	12566	4
EXOC5	12	0.014366	0.035344	0.635564	1136	3	0.10652	0.34256	0.924754	7577	1
C14orf28	12	0.014366	0.035344	0.635564	1129	3	0.52441	0.81579	1.0	14155	5
UBTF	12	0.014366	0.035344	0.635564	1138	3	0.90347	0.97371	1.0	18108	2
RBM44	12	0.014366	0.035344	0.635564	1137	3	0.99996	0.99996	1.0	20350	0
ZCCHC11	12	0.014366	0.035344	0.635564	1132	3	0.84249	0.95632	1.0	17408	3
HELZ	12	0.014366	0.035344	0.635564	1133	3	0.70409	0.90666	1.0	16079	1
ZNF248	12	0.014366	0.035344	0.635564	1134	3	0.87042	0.9643	1.0	17708	4
NFE2L2	12	0.014366	0.035344	0.635564	1130	3	0.80516	0.94534	1.0	17060	4
NDC80	12	0.014366	0.035344	0.635564	1131	3	0.98564	0.99541	1.0	19419	2
TIMELESS	23	0.014419	0.035443	0.636647	1139	2	0.40723	0.73431	1.0	12761	6
MDM4	22	0.014429	0.035466	0.636647	1140	3	0.88998	0.96991	1.0	17943	5
NEK2	15	0.014465	0.03554	0.636899	1141	3	0.99703	0.99875	1.0	19900	2
ACAN	12	0.014478	0.035564	0.636899	1142	1	0.15855	0.44227	1.0	8928	6
SCGB2A2	7	0.014482	0.035573	0.636899	1143	2	0.82006	0.9498	1.0	17181	1
C14orf159	20	0.01452	0.035654	0.637455	1144	1	0.067234	0.2519	0.802437	6423	13
SUV420H2	12	0.014523	0.035667	0.637455	1145	1	0.043535	0.18218	0.689121	5410	8
SPATA2	12	0.014569	0.035768	0.638705	1146	1	0.46577	0.77681	1.0	13430	5
ABHD12B	20	0.014671	0.035972	0.64179	1147	2	0.57438	0.84554	1.0	14714	8
ENDOV	15	0.014727	0.036079	0.642665	1148	2	0.26247	0.5891	1.0	10788	9
hsa-mir-6825	10	0.014733	0.036096	0.642665	1149	1	0.30838	0.6409	1.0	11455	6
TM4SF18	11	0.014757	0.036147	0.642665	1151	3	0.15223	0.43108	1.0	8788	3
OR6C76	11	0.014757	0.036147	0.642665	1150	3	0.86209	0.96186	1.0	17608	3
hsa-mir-4526	10	0.014847	0.036352	0.64576	1152	1	0.0021269	0.015003	0.191055	1607	6
VPS41	26	0.014902	0.036484	0.646523	1153	4	0.95357	0.98698	1.0	18759	7
ASXL1	12	0.014904	0.036485	0.646523	1154	3	0.7374	0.91987	1.0	16383	2
KCNE4	9	0.014907	0.036494	0.646523	1155	1	0.40853	0.7353	1.0	12774	3
DIS3L	13	0.014946	0.036566	0.646523	1156	3	0.67456	0.89442	1.0	15787	6
FAM163B	8	0.015013	0.03671	0.646523	1157	2	0.5782	0.84779	1.0	14762	4
FOXH1	12	0.015023	0.036736	0.646523	1158	1	0.016389	0.085648	0.475633	3684	10
hsa-mir-5687	5	0.01504	0.036778	0.646523	1159	2	0.99819	0.99908	1.0	19980	0
TAS2R31	5	0.01504	0.036778	0.646523	1160	2	0.71105	0.90939	1.0	16142	1
SOCS4	12	0.015068	0.036824	0.646523	1161	1	0.61664	0.86896	1.0	15216	5
PRDM16	93	0.015078	0.036846	0.646523	1162	5	0.015795	0.083061	0.469555	3618	52
CST7	7	0.015092	0.036879	0.646523	1163	1	0.63887	0.87897	1.0	15443	3
AKAP13	24	0.015108	0.036919	0.646523	1164	2	0.12651	0.38291	0.959581	8166	9
hsa-mir-492	10	0.015112	0.03693	0.646523	1165	1	0.073675	0.26907	0.827193	6656	7
C1orf86	22	0.015128	0.036969	0.646523	1166	2	0.11418	0.35841	0.938298	7816	14
FGD1	12	0.015159	0.037031	0.646523	1167	1	0.015845	0.083269	0.469555	3623	10
ADAM28	12	0.015205	0.037125	0.646523	1168	2	0.066214	0.24908	0.797726	6388	6
TRAF3IP1	12	0.01525	0.037226	0.646523	1169	1	0.33865	0.67234	1.0	11833	6
CLDN17	9	0.015254	0.037235	0.646523	1170	2	0.59597	0.85806	1.0	14980	3
hsa-mir-320b-1	7	0.01528	0.037291	0.646523	1171	2	0.99828	0.99911	1.0	19990	0
MRPL30	6	0.015286	0.0373	0.646523	1172	2	0.68305	0.89803	1.0	15868	1
TMA16	6	0.015286	0.0373	0.646523	1173	2	0.96341	0.98948	1.0	18926	1
CRY1	12	0.015295	0.037321	0.646523	1174	2	0.12488	0.37969	0.956303	8125	7
BCL2L10	10	0.015301	0.037337	0.646523	1175	2	0.38218	0.71439	1.0	12455	5
FAM35A	12	0.015355	0.037452	0.646523	1177	2	0.77942	0.93588	1.0	16825	3
VWC2L	12	0.015355	0.037452	0.646523	1176	2	0.74607	0.92325	1.0	16477	4
hsa-mir-532	10	0.015415	0.037586	0.646523	1178	1	0.11006	0.34995	0.931448	7685	6
FAM160B1	12	0.015459	0.037683	0.646523	1179	2	0.84469	0.9569	1.0	17432	3
PTPN11	12	0.015462	0.037691	0.646523	1192	3	0.50185	0.80178	1.0	13898	1
DNAJB11	12	0.015462	0.037691	0.646523	1187	3	0.59449	0.8572	1.0	14970	4
NEMF	12	0.015462	0.037691	0.646523	1190	3	0.99999	0.99999	1.0	20407	0
PDK4	12	0.015462	0.037691	0.646523	1185	3	0.2055	0.5166	1.0	9893	4
TANC1	12	0.015462	0.037691	0.646523	1189	3	0.18287	0.48322	1.0	9467	6
NDUFS3	12	0.015462	0.037691	0.646523	1191	3	0.71645	0.91152	1.0	16193	5
ESPL1	12	0.015462	0.037691	0.646523	1182	3	0.61022	0.86583	1.0	15159	2
NKTR	12	0.015462	0.037691	0.646523	1186	3	0.61022	0.86583	1.0	15155	3
SENP1	12	0.015462	0.037691	0.646523	1183	3	0.65802	0.88731	1.0	15630	5
XRN1	12	0.015462	0.037691	0.646523	1181	3	0.77603	0.93461	1.0	16783	4
NOL9	12	0.015462	0.037691	0.646523	1188	3	0.22004	0.5362	1.0	10132	4
SYNPR	12	0.015462	0.037691	0.646523	1184	3	0.32048	0.65365	1.0	11590	4
RPL6	12	0.015462	0.037691	0.646523	1180	3	0.999	0.99938	1.0	20077	1
CDS2	12	0.015462	0.037691	0.646523	1193	3	0.55926	0.83665	1.0	14511	5
TUBGCP4	30	0.015554	0.03788	0.647315	1194	4	0.75138	0.92528	1.0	16534	13
ACAT1	15	0.015564	0.037899	0.647315	1195	3	0.93705	0.98303	1.0	18560	4
TIGD2	15	0.015564	0.037899	0.647315	1196	3	0.99737	0.99883	1.0	19925	2
WBP5	2	0.015588	0.037948	0.647315	1197	1	0.95812	0.98811	1.0	18830	0
INTS9	18	0.015602	0.037977	0.647315	1199	3	0.96253	0.98925	1.0	18911	4
NELL2	18	0.015602	0.037977	0.647315	1198	3	0.020564	0.10281	0.521032	4038	13
C2orf80	11	0.015604	0.037981	0.647315	1200	2	0.57073	0.8434	1.0	14681	5
GRM1	12	0.015659	0.038099	0.647315	1201	1	0.11239	0.35473	0.935878	7756	5
hsa-mir-6511a-2	10	0.015661	0.038102	0.647315	1202	2	0.074661	0.27142	0.83025	6690	7
hsa-mir-6511a-1	10	0.015661	0.038102	0.647315	1203	1	0.11231	0.35456	0.935825	7751	7
SNRNP200	22	0.015664	0.03811	0.647315	1204	3	0.48637	0.79124	1.0	13695	8
KANK1	19	0.015668	0.038116	0.647315	1205	1	0.72946	0.9167	1.0	16321	6
MYH1	12	0.015704	0.038188	0.647433	1206	2	0.29526	0.62663	1.0	11271	4
CACNA1C	12	0.015749	0.038282	0.647433	1207	1	0.24387	0.56673	1.0	10514	7
hsa-mir-378d-1	5	0.015836	0.038477	0.647433	1208	2	0.58358	0.85089	1.0	14822	1
LIPI	12	0.015847	0.038503	0.647433	1214	2	0.97023	0.99126	1.0	19052	3
MYLK4	12	0.015847	0.038503	0.647433	1217	2	0.027372	0.12813	0.583059	4497	6
PCM1	12	0.015847	0.038503	0.647433	1215	2	0.99896	0.99936	1.0	20072	1
NFKB2	12	0.015847	0.038503	0.647433	1213	3	0.39139	0.72216	1.0	12593	5
DIAPH2	12	0.015847	0.038503	0.647433	1210	2	0.39578	0.72558	1.0	12650	6
ZNF480	12	0.015847	0.038503	0.647433	1216	2	0.086894	0.29987	0.872029	7032	6
ZNF560	12	0.015847	0.038503	0.647433	1212	2	0.91855	0.97809	1.0	18310	2
SUCLA2	12	0.015847	0.038503	0.647433	1211	2	0.88727	0.96916	1.0	17905	4
HPS4	12	0.015847	0.038503	0.647433	1209	2	0.49588	0.79784	1.0	13823	5
TMPRSS11A	13	0.015923	0.038669	0.649079	1218	3	0.58577	0.85221	1.0	14851	5
TBC1D15	13	0.015923	0.038669	0.649079	1219	3	0.74149	0.92148	1.0	16427	4
SCAF8	14	0.015938	0.038696	0.649079	1220	3	0.96758	0.99059	1.0	19001	3
BUB3	28	0.016029	0.038877	0.65158	1221	4	0.9991	0.99942	1.0	20092	4
ZNF813	6	0.016072	0.038967	0.651791	1222	2	0.99831	0.99912	1.0	19995	0
RPL26L1	6	0.016072	0.038967	0.651791	1223	2	0.15963	0.44413	1.0	8972	2
DTWD1	7	0.016111	0.03904	0.651791	1224	2	0.95572	0.98754	1.0	18793	1
PAM	12	0.016112	0.039042	0.651791	1225	1	0.91514	0.97712	1.0	18269	4
hsa-mir-3919	9	0.016124	0.039067	0.651791	1226	2	0.90133	0.9731	1.0	18083	2
DYNC1H1	16	0.016132	0.039081	0.651791	1227	3	0.94316	0.98449	1.0	18628	3
ENO1	24	0.016199	0.039232	0.653784	1228	4	0.98636	0.99559	1.0	19442	3
PGRMC2	12	0.016235	0.03931	0.654549	1229	2	0.68207	0.89762	1.0	15860	5
GGA1	13	0.016393	0.039632	0.659378	1230	3	0.060437	0.23296	0.774084	6154	7
RELL2	12	0.016475	0.0398	0.661633	1231	1	0.19998	0.50914	1.0	9799	7
SMAD4	77	0.016527	0.039902	0.662713	1232	7	0.94791	0.98566	1.0	18691	31
GPR123	18	0.016551	0.039955	0.662713	1233	1	9e-07	0.00242	0.00019	7	16
RALGAPA1	12	0.016583	0.040027	0.662713	1234	3	0.54381	0.82755	1.0	14357	4
SLC47A1	12	0.016583	0.040027	0.662713	1236	3	0.76381	0.93003	1.0	16672	2
CCDC88C	12	0.016583	0.040027	0.662713	1235	3	0.10109	0.33097	0.912683	7420	4
CTLA4	13	0.016658	0.040175	0.663219	1237	1	0.093095	0.31372	0.89265	7192	7
NARS	20	0.0167	0.040261	0.663219	1238	3	0.32672	0.66003	1.0	11682	4
ANKRD18A	12	0.016702	0.040266	0.663219	1239	2	0.22708	0.54543	1.0	10260	6
GJA1	12	0.016721	0.040317	0.663219	1243	2	0.62061	0.87084	1.0	15262	5
SLC43A1	12	0.016721	0.040317	0.663219	1242	2	0.11856	0.36735	0.944045	7960	8
CPNE3	12	0.016721	0.040317	0.663219	1244	2	0.29803	0.62977	1.0	11305	4
SLC25A16	12	0.016721	0.040317	0.663219	1240	2	0.70969	0.90886	1.0	16127	2
ORC1	12	0.016721	0.040317	0.663219	1241	2	0.98211	0.99456	1.0	19330	2
PRMT1	15	0.016772	0.040416	0.664309	1245	3	0.98362	0.99491	1.0	19371	3
OSBPL11	12	0.016793	0.040458	0.664467	1246	2	0.6025	0.86159	1.0	15056	3
hsa-mir-4680	1	0.016835	0.040552	0.665314	1247	1	0.98316	0.99481	1.0	19358	0
DHX40	13	0.016897	0.040683	0.665314	1248	3	0.95484	0.98731	1.0	18783	3
FBXL5	13	0.016897	0.040683	0.665314	1249	3	0.67531	0.89474	1.0	15791	1
TMEM25	16	0.016903	0.040694	0.665314	1250	2	0.20982	0.5225	1.0	9955	8
hsa-mir-6808	10	0.016927	0.040734	0.665314	1251	1	0.040573	0.17272	0.673798	5240	7
AKR1E2	18	0.016928	0.040735	0.665314	1252	3	0.19224	0.49818	1.0	9668	7
DRGX	12	0.016929	0.040737	0.665314	1253	1	0.0001776	0.001548	0.053833	588	9
FOXI2	12	0.016974	0.04084	0.666473	1254	1	0.0059945	0.036709	0.309258	2422	10
LAMP5	15	0.017045	0.040975	0.668135	1255	2	0.024971	0.1194	0.563517	4336	9
OR2A14	12	0.017088	0.041058	0.668951	1256	3	0.64816	0.88299	1.0	15536	4
UBAC1	16	0.017145	0.041176	0.670341	1257	1	0.18762	0.4909	1.0	9585	8
CHRNA9	12	0.017201	0.041296	0.671454	1258	1	0.023651	0.1145	0.553393	4234	5
PEBP1	12	0.017246	0.041384	0.671454	1259	1	0.086559	0.2991	0.871027	7025	8
KIZ	20	0.017271	0.04144	0.671454	1260	2	0.06484	0.24527	0.791797	6338	13
hsa-mir-4798	5	0.017287	0.041473	0.671454	1261	2	0.65357	0.8854	1.0	15583	2
UHMK1	18	0.017298	0.041504	0.671454	1262	2	0.29419	0.62545	1.0	11254	9
TMEM235	9	0.017324	0.041558	0.671454	1263	1	0.14602	0.41975	0.992011	8659	5
LRP5L	12	0.017337	0.041585	0.671454	1264	1	0.13762	0.40426	0.980999	8432	7
KLHL7	14	0.017346	0.041602	0.671454	1265	2	0.97295	0.992	1.0	19111	3
TP53	12	0.017382	0.041665	0.671454	1266	1	0.5023	0.80204	1.0	13908	6
ITGB1	15	0.017391	0.04168	0.671454	1267	2	0.8573	0.9605	1.0	17557	4
WDR90	12	0.017427	0.041762	0.671454	1268	1	0.077401	0.27793	0.840622	6766	7
TMEM196	12	0.017473	0.041854	0.671454	1269	1	0.12433	0.37863	0.954489	8117	5
CMTM7	13	0.017493	0.041896	0.671454	1270	2	0.28124	0.61098	1.0	11062	8
NRARP	7	0.017502	0.041913	0.671454	1271	1	0.060468	0.23305	0.774084	6156	3
OGDH	24	0.017523	0.041953	0.671454	1272	4	0.1818	0.48145	1.0	9453	7
ZNF638	12	0.017576	0.042074	0.671454	1275	2	0.56931	0.84255	1.0	14644	4
HCRTR1	12	0.017576	0.042074	0.671454	1274	2	0.064544	0.24446	0.790307	6327	5
CDH18	12	0.017576	0.042074	0.671454	1276	2	0.92533	0.98008	1.0	18415	4
PRMT9	12	0.017576	0.042074	0.671454	1273	2	0.84469	0.9569	1.0	17425	3
LGI1	12	0.017576	0.042074	0.671454	1277	2	0.99029	0.99662	1.0	19561	2
OR2M4	11	0.017608	0.042139	0.671454	1278	1	0.78832	0.93914	1.0	16911	3
FOXL1	38	0.017709	0.042348	0.671454	1279	3	0.042147	0.17778	0.683331	5323	20
NAMPT	12	0.017716	0.04236	0.671454	1284	3	0.99997	0.99997	1.0	20358	0
SERPINB5	12	0.017716	0.04236	0.671454	1283	3	0.34769	0.68142	1.0	11950	5
LRRCC1	12	0.017716	0.04236	0.671454	1290	3	0.89954	0.97257	1.0	18061	2
MRPS5	12	0.017716	0.04236	0.671454	1281	3	0.99534	0.99811	1.0	19796	2
SRRD	12	0.017716	0.04236	0.671454	1280	3	0.99979	0.99983	1.0	20260	0
ATP6V1C1	12	0.017716	0.04236	0.671454	1282	3	0.99968	0.99973	1.0	20219	1
SLC38A11	12	0.017716	0.04236	0.671454	1288	3	0.46766	0.77816	1.0	13453	3
TRMT11	12	0.017716	0.04236	0.671454	1289	3	0.98577	0.99544	1.0	19422	1
CEP192	12	0.017716	0.04236	0.671454	1291	3	0.99983	0.99986	1.0	20284	0
TDP2	12	0.017716	0.04236	0.671454	1287	3	0.82553	0.95142	1.0	17235	4
ESD	12	0.017716	0.04236	0.671454	1285	3	0.76201	0.92934	1.0	16653	2
CASC4	12	0.017716	0.04236	0.671454	1286	3	0.80281	0.94446	1.0	17032	5
SERPINB11	17	0.017816	0.042557	0.674053	1292	3	0.56479	0.83987	1.0	14580	6
SSTR4	12	0.017835	0.042599	0.674198	1293	1	0.0087411	0.050622	0.364912	2837	9
CSK	12	0.01788	0.042679	0.674548	1294	1	0.10109	0.33097	0.912683	7419	6
RAB6A	8	0.017886	0.042687	0.674548	1295	2	0.96442	0.98976	1.0	18941	1
hsa-mir-6130	9	0.017918	0.042764	0.674943	1296	2	0.99497	0.99798	1.0	19769	1
CCDC47	12	0.017926	0.042778	0.674943	1297	1	0.98971	0.99648	1.0	19536	1
FBXW11	13	0.018065	0.043057	0.678832	1298	3	0.9933	0.99746	1.0	19675	1
KRR1	29	0.018085	0.043099	0.678965	1299	4	0.98869	0.9962	1.0	19505	5
hsa-mir-4426	5	0.018135	0.043201	0.68005	1300	2	0.99872	0.99927	1.0	20043	0
C5	12	0.018197	0.043319	0.681106	1301	1	0.099852	0.32825	0.910959	7370	5
TMEM247	10	0.018211	0.043351	0.681106	1302	1	0.37204	0.70505	1.0	12318	4
CBWD5	1	0.018242	0.043416	0.681106	1303	1	0.98176	0.99447	1.0	19321	0
CTSH	12	0.018243	0.043418	0.681106	1304	1	0.67054	0.8927	1.0	15741	5
hsa-mir-6511a-3	10	0.018278	0.043496	0.681106	1306	2	0.026556	0.12517	0.576103	4443	5
hsa-mir-6511a-4	10	0.018278	0.043496	0.681106	1305	2	0.039526	0.1693	0.667161	5193	6
APH1B	12	0.018288	0.043516	0.681106	1307	1	0.86782	0.96355	1.0	17669	3
KRT77	12	0.018295	0.043534	0.681106	1308	3	0.78969	0.93966	1.0	16919	4
CHN2	24	0.018316	0.043574	0.681206	1309	3	0.43334	0.75355	1.0	13059	10
PLAT	14	0.018403	0.043759	0.682534	1310	1	0.2436	0.56642	1.0	10511	6
FKBP1A	8	0.018433	0.043818	0.682534	1311	2	0.83412	0.95391	1.0	17327	2
ANKRD17	14	0.018443	0.043835	0.682534	1312	3	0.9989	0.99933	1.0	20066	2
B3GNT3	12	0.018506	0.043959	0.682534	1313	2	0.08067	0.28558	0.852247	6857	8
ZNF433	12	0.018506	0.043959	0.682534	1316	2	0.93568	0.98268	1.0	18540	2
SERTAD2	12	0.018506	0.043959	0.682534	1318	2	0.010568	0.059431	0.395916	3069	8
CDCP1	12	0.018506	0.043959	0.682534	1315	2	0.012086	0.066528	0.42019	3232	6
NR2C1	12	0.018506	0.043959	0.682534	1317	2	0.27218	0.6006	1.0	10928	6
TEX11	12	0.018506	0.043959	0.682534	1314	2	0.14134	0.41119	0.985084	8542	3
KIR3DL2	10	0.018589	0.044125	0.683121	1319	2	0.29811	0.62985	1.0	11306	5
PCDHA6	12	0.01865	0.044247	0.683121	1320	1	0.42116	0.74458	1.0	12927	6
NSUN5	19	0.01878	0.044518	0.683121	1321	2	0.0154	0.081357	0.464071	3585	13
UBE2N	10	0.018796	0.044553	0.683121	1322	2	0.99935	0.99954	1.0	20145	0
C12orf29	6	0.018807	0.044577	0.683121	1323	2	0.57058	0.84331	1.0	14678	1
GLUD1	6	0.018807	0.044577	0.683121	1324	2	0.91913	0.97826	1.0	18319	1
hsa-mir-3591	5	0.018814	0.044592	0.683121	1326	1	0.63932	0.87916	1.0	15450	2
hsa-mir-122	5	0.018814	0.044592	0.683121	1325	1	0.63932	0.87916	1.0	15451	2
KIAA1467	12	0.018831	0.044622	0.683121	1327	1	0.14714	0.42183	0.994566	8679	6
RERE	24	0.018859	0.044681	0.683121	1328	4	0.70165	0.90569	1.0	16051	9
hsa-mir-2355	7	0.018865	0.044694	0.683121	1329	2	0.019556	0.098933	0.509681	3970	5
ZNF721	12	0.018876	0.044722	0.683121	1330	1	0.94464	0.98485	1.0	18641	3
OR5H1	1	0.018932	0.04485	0.683121	1331	1	0.98107	0.99431	1.0	19304	0
C4orf17	12	0.018962	0.044918	0.683121	1337	3	0.67298	0.89374	1.0	15765	2
GAS2L3	12	0.018962	0.044918	0.683121	1341	3	0.78367	0.93743	1.0	16858	3
AURKA	12	0.018962	0.044918	0.683121	1334	3	0.97803	0.99344	1.0	19219	2
COPG1	12	0.018962	0.044918	0.683121	1343	3	0.99995	0.99996	1.0	20347	0
KIAA1429	12	0.018962	0.044918	0.683121	1345	3	0.99659	0.9986	1.0	19868	1
ANKRD32	12	0.018962	0.044918	0.683121	1342	3	0.99978	0.99982	1.0	20257	0
TAAR8	12	0.018962	0.044918	0.683121	1333	3	0.99495	0.99798	1.0	19768	2
PABPC1	12	0.018962	0.044918	0.683121	1335	3	0.98605	0.9955	1.0	19435	2
SASS6	12	0.018962	0.044918	0.683121	1344	3	0.9526	0.98676	1.0	18745	2
NUP153	12	0.018962	0.044918	0.683121	1338	3	0.9223	0.97916	1.0	18364	3
WTAP	12	0.018962	0.044918	0.683121	1332	3	0.99596	0.99833	1.0	19837	1
SAP30BP	12	0.018962	0.044918	0.683121	1340	3	0.9996	0.99968	1.0	20197	1
CPXCR1	12	0.018962	0.044918	0.683121	1336	3	0.99741	0.99884	1.0	19929	1
JADE3	12	0.018962	0.044918	0.683121	1339	3	0.97051	0.99134	1.0	19059	1
MYLK3	12	0.018967	0.044932	0.683121	1346	1	0.00096456	0.0073205	0.128259	1168	10
SERTM1	3	0.018995	0.044987	0.683459	1347	1	0.89645	0.9717	1.0	18020	0
RCBTB2	27	0.019043	0.045088	0.684412	1348	3	0.45825	0.77147	1.0	13338	11
ZAK	12	0.019057	0.045117	0.684412	1349	1	0.42954	0.75072	1.0	13022	4
ITGA8	12	0.019103	0.045208	0.684887	1350	1	0.018036	0.092696	0.495468	3826	8
ZNF468	5	0.019105	0.045215	0.684887	1351	2	0.9993	0.99952	1.0	20134	0
PSPH	10	0.019192	0.045387	0.686987	1352	1	0.73983	0.92083	1.0	16407	4
RC3H1	12	0.019238	0.045481	0.687892	1353	1	0.90875	0.97526	1.0	18179	3
hsa-mir-23a	10	0.019268	0.045543	0.6879	1354	1	0.0021093	0.014902	0.190857	1592	9
TTC16	12	0.019284	0.04557	0.6879	1355	1	0.16207	0.4484	1.0	9026	5
HES1	14	0.0193	0.045608	0.6879	1356	1	0.078588	0.28075	0.844773	6801	10
hsa-mir-498	10	0.019305	0.045616	0.6879	1357	1	0.094588	0.31698	0.896309	7237	5
hsa-mir-3920	7	0.019332	0.045664	0.688122	1358	2	0.99381	0.9976	1.0	19706	0
ADCY9	61	0.01936	0.045726	0.688541	1359	4	0.037703	0.16341	0.655107	5104	33
hsa-mir-7641-1	10	0.019381	0.045763	0.688587	1360	1	0.97667	0.99305	1.0	19199	1
TMTC4	20	0.019428	0.045855	0.688587	1361	1	0.32272	0.65593	1.0	11631	8
PHLDB1	12	0.019449	0.045897	0.688587	1362	2	0.283	0.61293	1.0	11083	5
HECTD1	12	0.019449	0.045897	0.688587	1363	2	0.85517	0.95988	1.0	17527	3
PSMD4	12	0.019449	0.045897	0.688587	1364	2	0.98796	0.996	1.0	19483	1
ASAP1	13	0.019503	0.046002	0.68916	1365	1	0.43252	0.75293	1.0	13052	7
ACRBP	12	0.01951	0.046011	0.68916	1366	1	0.34605	0.67976	1.0	11943	7
PRPF18	13	0.019543	0.046082	0.68916	1367	2	0.94239	0.9843	1.0	18616	2
PCGF2	26	0.019546	0.046086	0.68916	1368	4	0.095762	0.31952	0.899788	7265	13
FOXO3	12	0.019555	0.046103	0.68916	1369	1	0.00072287	0.0056073	0.111082	1033	9
TVP23A	9	0.0196	0.046183	0.68985	1370	1	0.074472	0.27097	0.829882	6681	5
RPL17	14	0.019637	0.046243	0.690235	1371	2	0.99612	0.9984	1.0	19844	1
TREML4	7	0.019881	0.046634	0.694499	1373	2	0.5455	0.82855	1.0	14378	2
KCNE3	7	0.019881	0.046634	0.694499	1372	2	0.16676	0.45641	1.0	9129	3
RGS1	7	0.019881	0.046634	0.694499	1374	2	0.35844	0.69205	1.0	12107	3
PDE11A	82	0.019899	0.046664	0.694499	1375	9	0.96553	0.99005	1.0	18958	24
SMARCC1	33	0.019943	0.046737	0.69508	1376	5	0.99127	0.99688	1.0	19593	7
LRRTM2	12	0.020007	0.046838	0.695588	1377	1	0.8954	0.97139	1.0	18005	3
IFI27L1	8	0.020008	0.046839	0.695588	1378	1	0.15865	0.44245	1.0	8931	5
PTPN12	16	0.020079	0.046959	0.695855	1379	3	0.50066	0.80105	1.0	13888	6
NCL	16	0.020079	0.046959	0.695855	1380	3	0.99807	0.99904	1.0	19971	2
PSMD7	16	0.020079	0.046959	0.695855	1381	3	0.75757	0.92765	1.0	16603	5
GET4	12	0.020188	0.047138	0.696854	1382	2	0.66135	0.88877	1.0	15662	4
C10orf54	9	0.02021	0.047177	0.696854	1383	1	0.061919	0.23719	0.779891	6222	7
VCP	27	0.020292	0.047303	0.696854	1384	4	0.45438	0.76873	1.0	13301	9
ING2	12	0.020323	0.047357	0.696854	1385	2	0.16951	0.4611	1.0	9189	5
N4BP2L2	24	0.020348	0.047397	0.696854	1386	3	0.89406	0.971	1.0	17988	6
hsa-mir-4706	10	0.020361	0.047413	0.696854	1387	1	0.07626	0.27519	0.836417	6732	7
SLC7A6	12	0.020369	0.047429	0.696854	1388	2	0.29812	0.62986	1.0	11309	4
SEC24D	12	0.020373	0.047435	0.696854	1390	2	0.071225	0.26276	0.816387	6572	8
UGT2A1	12	0.020373	0.047435	0.696854	1391	2	0.99912	0.99943	1.0	20098	1
TCEB3	12	0.020373	0.047435	0.696854	1389	2	0.081091	0.28658	0.853414	6872	6
LRRC57	12	0.020373	0.047435	0.696854	1393	2	0.99985	0.99988	1.0	20294	0
SGOL2	12	0.020373	0.047435	0.696854	1392	2	0.99534	0.99811	1.0	19800	2
hsa-mir-2054	3	0.020466	0.047578	0.698318	1394	1	0.99623	0.99844	1.0	19848	0
UCK1	17	0.02048	0.047603	0.698318	1395	2	0.0032175	0.021797	0.233781	1908	10
TTC9B	11	0.020511	0.047654	0.698555	1396	1	0.42243	0.7455	1.0	12942	6
STRIP1	21	0.020555	0.047731	0.699182	1397	3	0.88538	0.9686	1.0	17884	7
NEK9	12	0.020685	0.047928	0.701213	1398	2	0.30299	0.6351	1.0	11376	7
LOC100130539	6	0.020714	0.047968	0.701213	1399	1	0.093655	0.31495	0.894779	7202	4
SPDYA	13	0.020816	0.04814	0.701213	1401	3	0.99263	0.99727	1.0	19647	2
MRPL45	13	0.020816	0.04814	0.701213	1400	3	0.99998	0.99998	1.0	20376	0
NAGLU	12	0.02082	0.048152	0.701213	1402	1	0.25073	0.57516	1.0	10608	6
ZDBF2	14	0.020821	0.048153	0.701213	1403	3	0.90558	0.97435	1.0	18130	5
C1orf27	14	0.020821	0.048153	0.701213	1404	3	0.99997	0.99997	1.0	20371	0
hsa-mir-1244-3	6	0.020831	0.048173	0.701213	1405	2	0.514	0.80932	1.0	14041	2
NRXN1	24	0.020834	0.048178	0.701213	1406	3	0.0014577	0.010712	0.159304	1376	16
LGI2	12	0.020866	0.048238	0.701595	1407	1	0.050299	0.20318	0.723109	5744	8
SYT10	12	0.020911	0.048309	0.701731	1408	2	0.9992	0.99946	1.0	20111	1
IQCJ	7	0.020929	0.048343	0.701731	1409	2	0.99687	0.99869	1.0	19877	0
AFG3L2	19	0.020935	0.04835	0.701731	1410	3	0.98622	0.99555	1.0	19440	4
CCNL2	12	0.021001	0.04846	0.702819	1411	1	0.72847	0.91633	1.0	16309	4
C1QL4	8	0.021033	0.048508	0.703023	1412	1	0.035273	0.1554	0.640627	4959	3
hsa-mir-3681	8	0.02107	0.048566	0.703366	1413	2	0.060366	0.23275	0.774084	6150	5
CDK11A	2	0.02109	0.048605	0.703436	1414	1	0.61976	0.87043	1.0	15249	1
TRIT1	12	0.021182	0.048763	0.705227	1415	2	0.67534	0.89476	1.0	15792	2
YPEL4	7	0.021201	0.048801	0.705267	1416	1	0.9022	0.97333	1.0	18099	2
KRT222	12	0.021272	0.048917	0.706453	1417	1	0.98369	0.99493	1.0	19372	2
PLTP	13	0.021314	0.048992	0.706472	1418	1	0.057003	0.22304	0.758822	6015	9
RPS14	12	0.021317	0.048999	0.706472	1419	1	0.99939	0.99956	1.0	20152	1
MRPL15	11	0.021338	0.049032	0.706472	1420	2	0.99252	0.99723	1.0	19643	2
hsa-mir-103b-2	6	0.021359	0.049057	0.706472	1421	1	0.56474	0.83984	1.0	14578	3
ZNF844	12	0.021472	0.049231	0.707486	1422	2	0.39604	0.72578	1.0	12652	4
CDKL4	12	0.021472	0.049231	0.707486	1423	2	0.17716	0.47388	1.0	9355	7
METTL14	12	0.021472	0.049231	0.707486	1424	2	0.97506	0.99259	1.0	19153	2
HORMAD2	12	0.021498	0.049272	0.70758	1425	1	0.99314	0.99741	1.0	19672	2
LBH	5	0.021556	0.049358	0.707858	1426	2	0.65936	0.8879	1.0	15648	1
TGFBR1	16	0.021566	0.049375	0.707858	1427	3	0.26228	0.58887	1.0	10786	8
ADRA1D	12	0.021588	0.049412	0.707858	1428	1	0.0015785	0.011508	0.166667	1413	8
hsa-mir-21	9	0.0216	0.04943	0.707858	1429	1	0.026675	0.12559	0.576894	4455	4
C12orf74	10	0.021641	0.049493	0.70827	1430	1	0.35852	0.69213	1.0	12111	3
NLRP12	12	0.021723	0.049628	0.709706	1431	1	0.13459	0.39849	0.974151	8366	8
SLC7A7	12	0.021949	0.049972	0.712581	1432	2	0.065819	0.24797	0.796005	6373	9
OR4N2	6	0.021959	0.049993	0.712581	1433	2	0.2329	0.55286	1.0	10337	3
ZNF585A	7	0.021992	0.050041	0.712581	1434	2	0.20722	0.51897	1.0	9919	2
LITAF	12	0.021994	0.050043	0.712581	1435	1	0.002949	0.020139	0.223631	1841	10
FKBP14	12	0.022049	0.050136	0.712581	1436	2	0.80914	0.94663	1.0	17099	3
PDS5A	12	0.022049	0.050136	0.712581	1437	2	0.98151	0.99442	1.0	19316	1
UGT2B28	5	0.02209	0.050207	0.712581	1438	2	0.92577	0.98022	1.0	18421	1
FLRT1	12	0.02213	0.050259	0.712581	1439	2	0.088994	0.30457	0.879719	7083	7
C5AR2	12	0.022175	0.05033	0.712581	1440	1	0.07135	0.26311	0.816387	6585	9
C9orf69	5	0.022183	0.050343	0.712581	1441	1	0.01445	0.077071	0.44985	3506	2
KATNA1	16	0.022199	0.050363	0.712581	1442	3	0.51427	0.80948	1.0	14046	5
ZNF268	16	0.022199	0.050363	0.712581	1443	2	0.90879	0.97527	1.0	18180	3
KRT34	13	0.022219	0.050392	0.712581	1445	3	0.76632	0.93099	1.0	16691	1
NAA10	13	0.022219	0.050392	0.712581	1446	3	0.9928	0.99732	1.0	19655	2
PRC1	13	0.022219	0.050392	0.712581	1444	3	0.90036	0.97282	1.0	18072	1
JKAMP	14	0.022242	0.050437	0.712581	1448	3	0.91368	0.97667	1.0	18255	3
EPRS	14	0.022242	0.050437	0.712581	1447	3	0.99993	0.99995	1.0	20331	1
KCNJ5	25	0.022256	0.050456	0.712581	1449	1	0.24684	0.57038	1.0	10551	14
ACVR1B	12	0.02231	0.050547	0.713373	1450	2	0.013615	0.073402	0.440559	3404	10
KLK14	12	0.0224	0.050693	0.714949	1451	1	0.0033512	0.022562	0.237509	1944	8
RAD9B	19	0.02251	0.050875	0.715017	1452	3	0.99331	0.99747	1.0	19677	4
TBCE	19	0.02251	0.050875	0.715017	1453	3	0.76951	0.93217	1.0	16718	4
GRID1	12	0.022535	0.050918	0.715017	1454	1	0.33123	0.66464	1.0	11728	7
ADAMTS19	12	0.022626	0.051057	0.715017	1455	1	0.0015238	0.011135	0.163572	1393	9
BIRC5	11	0.022646	0.051084	0.715017	1456	2	0.2527	0.57754	1.0	10639	1
CHST9	12	0.022702	0.051168	0.715017	1458	2	0.36828	0.70144	1.0	12258	5
OR52H1	12	0.022702	0.051168	0.715017	1461	2	0.25918	0.5852	1.0	10738	3
ZNF432	12	0.022702	0.051168	0.715017	1459	2	0.59174	0.85565	1.0	14922	6
GPATCH8	12	0.022702	0.051168	0.715017	1460	2	0.9984	0.99915	1.0	20007	1
ZNF846	12	0.022702	0.051168	0.715017	1462	2	0.91021	0.97571	1.0	18198	2
METAP2	12	0.022702	0.051168	0.715017	1457	2	0.92396	0.97967	1.0	18393	3
HSD17B6	12	0.022702	0.051168	0.715017	1464	2	0.48401	0.78958	1.0	13677	6
SNX16	12	0.022702	0.051168	0.715017	1463	2	0.01137	0.063238	0.409513	3159	4
hsa-mir-1825	10	0.022713	0.051187	0.715017	1465	1	0.084866	0.29522	0.866284	6974	5
NME4	12	0.022806	0.051343	0.716593	1466	1	0.038905	0.16733	0.663879	5158	9
S100G	3	0.022826	0.05137	0.716593	1467	1	0.61388	0.8677	1.0	15188	1
PELI2	42	0.023027	0.051686	0.720503	1468	3	0.55553	0.83451	1.0	14490	18
OBP2A	7	0.023098	0.051809	0.721436	1469	1	0.21481	0.52918	1.0	10048	4
CRLS1	16	0.023131	0.051859	0.721436	1471	3	0.7169	0.9117	1.0	16199	4
WDR44	16	0.023131	0.051859	0.721436	1470	3	0.84471	0.9569	1.0	17434	4
FBXW7	20	0.023275	0.052087	0.724128	1472	3	0.87373	0.96528	1.0	17746	3
TMEM150A	12	0.023347	0.052222	0.724392	1473	2	0.01701	0.088339	0.483918	3735	8
KRT39	12	0.023363	0.052248	0.724392	1476	2	0.8156	0.94852	1.0	17147	2
FBXL3	12	0.023363	0.052248	0.724392	1474	2	0.98947	0.99642	1.0	19529	1
GALNT13	12	0.023363	0.052248	0.724392	1475	2	0.99975	0.99979	1.0	20241	1
hsa-mir-10a	8	0.023403	0.052309	0.724753	1477	2	0.97262	0.99191	1.0	19103	1
ACTR8	12	0.023437	0.052357	0.724919	1478	1	0.58949	0.85433	1.0	14898	2
PDZRN3	12	0.023482	0.052432	0.725473	1479	1	0.057575	0.22472	0.762013	6033	9
hsa-mir-4792	10	0.023521	0.052501	0.725577	1480	1	0.018405	0.09424	0.498245	3869	7
JMJD7	12	0.023527	0.052511	0.725577	1481	1	0.03159	0.14297	0.614884	4758	7
ARL5A	8	0.023712	0.052815	0.725715	1482	1	0.03876	0.16688	0.662587	5154	3
PIN4	13	0.023759	0.052888	0.725715	1483	3	0.58945	0.85431	1.0	14897	4
IFRD1	13	0.023759	0.052888	0.725715	1484	3	0.61884	0.86999	1.0	15239	1
NDC1	15	0.023781	0.05292	0.725715	1485	3	1.0	1.0	1.0	20420	0
NPL	15	0.023781	0.05292	0.725715	1486	3	0.16766	0.45796	1.0	9145	6
IDH3B	12	0.023797	0.052948	0.725715	1487	1	0.067212	0.25185	0.802437	6421	8
DERL3	9	0.0238	0.052951	0.725715	1488	1	0.8424	0.9563	1.0	17405	2
MYO19	12	0.023843	0.053019	0.725715	1489	2	0.53827	0.82424	1.0	14292	6
CYB561D1	13	0.023854	0.053031	0.725715	1490	1	0.15629	0.43827	1.0	8883	5
hsa-mir-4754	10	0.023859	0.053041	0.725715	1491	1	0.0010173	0.0076935	0.131417	1198	9
ENPP2	12	0.023888	0.053082	0.725715	1492	1	0.61087	0.86615	1.0	15162	6
LUC7L3	14	0.023895	0.053098	0.725715	1493	3	0.91354	0.97664	1.0	18252	4
G2E3	12	0.023927	0.053149	0.725715	1496	2	0.32838	0.66174	1.0	11699	2
EED	12	0.023927	0.053149	0.725715	1494	2	0.58672	0.85275	1.0	14875	5
CP	12	0.023927	0.053149	0.725715	1495	2	0.9598	0.98854	1.0	18860	3
SETD3	12	0.023927	0.053149	0.725715	1498	2	0.59742	0.85887	1.0	15005	4
FGD2	12	0.023927	0.053149	0.725715	1497	2	0.096206	0.32045	0.900192	7279	7
MISP	12	0.023933	0.053159	0.725715	1499	1	0.10075	0.3302	0.91179	7411	8
RALA	25	0.023999	0.053263	0.726572	1500	3	0.99936	0.99954	1.0	20146	5
ERCC6	12	0.024023	0.053297	0.726572	1501	1	0.53827	0.82424	1.0	14290	6
SGCD	106	0.024042	0.053328	0.726572	1502	10	0.62088	0.87096	1.0	15267	41
MMP25	12	0.024113	0.053434	0.726988	1503	1	0.083412	0.29196	0.861026	6939	6
CDC26	6	0.024157	0.053502	0.726988	1504	2	0.63805	0.87863	1.0	15431	3
GRK5	12	0.024158	0.053504	0.726988	1505	1	0.22179	0.53852	1.0	10164	7
SLC29A2	12	0.024203	0.053573	0.726988	1506	1	0.15394	0.43416	1.0	8833	7
hsa-mir-6772	10	0.024234	0.053621	0.726988	1507	1	0.045795	0.18935	0.701203	5525	8
EXOC3	12	0.024248	0.053643	0.726988	1508	2	0.18502	0.48672	1.0	9514	6
RRAGA	12	0.024293	0.053713	0.726988	1509	2	0.13583	0.40082	0.977295	8393	7
FIGLA	7	0.02437	0.053833	0.726988	1511	2	0.24127	0.56345	1.0	10486	4
hsa-mir-485	7	0.02437	0.053833	0.726988	1512	2	0.47597	0.784	1.0	13560	3
NFYB	7	0.02437	0.053833	0.726988	1510	2	0.73829	0.92023	1.0	16396	1
PELP1	24	0.024386	0.053856	0.726988	1515	4	0.37221	0.70521	1.0	12319	10
PARP15	24	0.024386	0.053856	0.726988	1516	4	0.15639	0.43844	1.0	8885	9
SCAPER	24	0.024386	0.053856	0.726988	1514	4	0.99863	0.99923	1.0	20035	3
IQGAP2	24	0.024386	0.053856	0.726988	1513	4	0.692	0.90175	1.0	15972	6
ARHGAP32	24	0.024428	0.053919	0.727357	1517	2	0.17694	0.47351	1.0	9344	11
ROCK2	12	0.024514	0.054054	0.728698	1518	2	0.98999	0.99654	1.0	19549	2
IGFL2	7	0.024572	0.054152	0.728704	1519	1	0.53999	0.82526	1.0	14311	3
RPS6KL1	12	0.024608	0.054199	0.728704	1520	1	0.20673	0.51827	1.0	9909	7
TUBB4B	10	0.024609	0.0542	0.728704	1521	2	0.29655	0.62809	1.0	11288	4
KPNB1	26	0.024617	0.054214	0.728704	1522	3	0.9954	0.99814	1.0	19805	5
RAB9B	8	0.024631	0.054233	0.728704	1523	2	0.34999	0.68375	1.0	11982	4
SLC12A7	12	0.024698	0.054342	0.728895	1524	1	0.12094	0.37201	0.947015	8027	7
C12orf66	26	0.024793	0.05449	0.728895	1525	2	0.38558	0.71743	1.0	12512	6
SMLR1	5	0.024799	0.0545	0.728895	1526	1	0.92165	0.97898	1.0	18357	1
CLASRP	16	0.024804	0.054504	0.728895	1527	2	0.026732	0.12579	0.577158	4460	7
ADRB2	12	0.024833	0.054551	0.728895	1528	1	0.419	0.00039408	0.02324	347	9
UFD1L	17	0.024918	0.054684	0.728895	1529	2	0.48202	0.78818	1.0	13646	8
SLC2A2	17	0.024918	0.054684	0.728895	1530	2	0.85278	0.95921	1.0	17508	5
RPS6KB2	12	0.024923	0.054688	0.728895	1531	1	0.11317	0.35634	0.937493	7778	7
ZNF546	12	0.025058	0.054891	0.728895	1532	2	0.76289	0.92968	1.0	16664	4
CAPS	7	0.025097	0.054948	0.728895	1533	1	0.0027891	0.019148	0.218903	1790	6
ATP6V0E2	15	0.025115	0.054979	0.728895	1534	1	0.00031876	0.0026678	0.073084	747	11
PDCL2	6	0.025188	0.055103	0.728895	1535	2	0.99345	0.9975	1.0	19684	0
OR5H6	6	0.025188	0.055103	0.728895	1536	2	0.97529	0.99266	1.0	19168	1
hsa-mir-4777	6	0.025188	0.055103	0.728895	1537	2	0.80329	0.94464	1.0	17037	1
INTS4	15	0.025199	0.055123	0.728895	1538	3	0.67266	0.8936	1.0	15760	6
OR6C70	9	0.025228	0.055169	0.728895	1540	2	0.6905	0.90113	1.0	15954	4
hsa-mir-548m	9	0.025228	0.055169	0.728895	1539	2	0.30719	0.63963	1.0	11432	4
ASAP2	12	0.025253	0.055209	0.728895	1547	2	0.3169	0.64989	1.0	11556	6
PERP	12	0.025253	0.055209	0.728895	1541	2	0.76664	0.93109	1.0	16696	5
NHLRC2	12	0.025253	0.055209	0.728895	1546	2	0.95064	0.98629	1.0	18723	3
TLR1	12	0.025253	0.055209	0.728895	1549	2	0.91021	0.97571	1.0	18196	1
TPPP2	12	0.025253	0.055209	0.728895	1544	2	0.58604	0.85236	1.0	14857	4
EHBP1	12	0.025253	0.055209	0.728895	1545	2	0.45271	0.76754	1.0	13273	3
TRMT10A	12	0.025253	0.055209	0.728895	1542	2	0.97744	0.99328	1.0	19215	2
ZNF567	12	0.025253	0.055209	0.728895	1548	2	0.41204	0.73787	1.0	12820	3
HRNR	12	0.025253	0.055209	0.728895	1550	2	0.26141	0.58784	1.0	10774	6
EIF4B	12	0.025253	0.055209	0.728895	1543	2	0.99998	0.99998	1.0	20377	0
MPLKIP	12	0.025373	0.055369	0.730538	1551	1	0.03739	0.16241	0.652586	5086	9
hsa-mir-2053	3	0.025482	0.055554	0.732517	1552	1	0.91081	0.97587	1.0	18212	0
TMPRSS6	13	0.02556	0.055676	0.733646	1553	1	0.02258	0.11055	0.542138	4173	9
SDC3	12	0.025598	0.055738	0.733989	1554	1	0.05415	0.21478	0.744702	5901	7
DERA	12	0.025643	0.05581	0.734466	1555	1	0.13659	0.40225	0.978929	8406	5
hsa-mir-558	4	0.025713	0.055928	0.735481	1556	1	0.63167	0.87584	1.0	15370	2
COPS4	15	0.02573	0.055959	0.735481	1557	2	0.89717	0.9719	1.0	18026	4
RDH13	19	0.025818	0.056106	0.736531	1558	1	0.48679	0.79152	1.0	13696	9
SLC7A1	12	0.025823	0.056111	0.736531	1559	1	0.9852	0.99529	1.0	19401	1
SNRPA1	12	0.025868	0.056182	0.736992	1560	2	0.99999	0.99999	1.0	20394	0
hsa-mir-181b-1	8	0.025942	0.056299	0.737646	1561	2	0.93358	0.98217	1.0	18517	1
DTX3L	33	0.025945	0.056304	0.737646	1562	2	0.35581	0.68951	1.0	12073	16
MYL1	9	0.026062	0.056484	0.739537	1563	1	0.47364	0.7823	1.0	13532	4
ATXN7L2	12	0.026137	0.056593	0.740135	1564	1	0.078582	0.28073	0.844773	6800	7
POGLUT1	12	0.026145	0.056602	0.740135	1565	2	0.18011	0.47865	1.0	9415	7
NOL8	14	0.026178	0.056658	0.740384	1566	2	0.028572	0.13239	0.593739	4563	3
SUSD3	9	0.026231	0.056749	0.741099	1567	1	0.19844	0.50703	1.0	9777	5
SLC22A18AS	8	0.026294	0.056858	0.742053	1568	1	0.47254	0.78153	1.0	13519	4
APOA2	2	0.026334	0.056927	0.742483	1569	1	0.9362	0.98281	1.0	18551	0
COIL	12	0.026407	0.057041	0.74264	1570	1	0.60267	0.86169	1.0	15063	6
LCN8	7	0.026411	0.057048	0.74264	1571	1	0.041193	0.17471	0.677371	5278	5
ARHGAP5	35	0.026444	0.0571	0.74264	1572	5	0.99914	0.99944	1.0	20103	5
ZZEF1	12	0.026452	0.057116	0.74264	1573	1	0.069464	0.25804	0.81076	6512	9
RANGAP1	40	0.026454	0.057121	0.74264	1574	5	0.21823	0.53376	1.0	10105	21
BGLAP	4	0.026525	0.057223	0.743164	1575	1	0.12715	0.38416	0.96152	8176	3
KITLG	10	0.026559	0.057269	0.743164	1576	1	0.60111	0.86086	1.0	15039	3
GRK6	12	0.026721	0.057517	0.743164	1577	1	0.19337	0.49995	1.0	9682	7
HINT3	21	0.026754	0.057572	0.743164	1578	2	0.13891	0.40666	0.982997	8462	9
PNP	12	0.026789	0.057633	0.743164	1582	2	0.87033	0.96428	1.0	17700	4
SEH1L	12	0.026789	0.057633	0.743164	1583	2	1.0	1.0	1.0	20442	0
ATG2B	12	0.026789	0.057633	0.743164	1580	2	0.58653	0.85264	1.0	14867	6
PSMB7	12	0.026789	0.057633	0.743164	1587	2	0.32145	0.65462	1.0	11620	2
DDX60L	12	0.026789	0.057633	0.743164	1585	2	0.99534	0.99811	1.0	19797	2
MTMR6	12	0.026789	0.057633	0.743164	1584	2	0.84599	0.95728	1.0	17442	1
SLC22A24	12	0.026789	0.057633	0.743164	1579	2	0.54358	0.82741	1.0	14351	6
MOCS3	12	0.026789	0.057633	0.743164	1586	2	0.6637	0.88978	1.0	15680	3
CFAP97	12	0.026789	0.057633	0.743164	1581	2	0.97516	0.99262	1.0	19158	3
RIOK2	27	0.026854	0.057737	0.74403	1588	3	0.85788	0.96066	1.0	17564	5
ZBBX	15	0.026898	0.057791	0.74426	1589	3	0.98178	0.99448	1.0	19322	3
C9orf41	12	0.026991	0.057933	0.745629	1590	1	0.82637	0.95167	1.0	17242	3
hsa-mir-6800	10	0.027083	0.058069	0.746909	1591	1	0.00062471	0.0048666	0.1019	977	7
STPG2	12	0.02726	0.058343	0.748216	1592	1	0.22662	0.54483	1.0	10251	5
ILF2	17	0.027282	0.058378	0.748216	1593	3	0.99758	0.9989	1.0	19940	1
ANAPC5	17	0.027282	0.058378	0.748216	1595	3	0.99852	0.99919	1.0	20022	1
NDUFB9	17	0.027282	0.058378	0.748216	1594	3	0.98965	0.99647	1.0	19533	2
NT5C	8	0.027294	0.058397	0.748216	1596	2	0.067283	0.25204	0.802519	6426	5
TMEM45A	8	0.027294	0.058397	0.748216	1597	2	0.87005	0.9642	1.0	17697	1
SLC6A1	50	0.027309	0.058427	0.748216	1598	2	0.036361	0.15903	0.646496	5034	29
VAV3	24	0.027341	0.058479	0.74841	1599	3	0.20236	0.51246	1.0	9839	10
LEKR1	12	0.027387	0.05855	0.748545	1600	2	0.14049	0.40963	0.984037	8509	2
TRHR	12	0.027395	0.058562	0.748545	1601	1	0.00018395	0.0016017	0.055088	595	10
LDLRAD4	16	0.027595	0.058877	0.751489	1602	2	0.15205	0.43076	1.0	8787	7
DCHS2	24	0.027677	0.059005	0.751489	1603	2	0.079069	0.28188	0.847293	6808	14
C8orf4	6	0.027685	0.059015	0.751489	1604	1	0.99931	0.99952	1.0	20139	0
TMCO2	7	0.027701	0.059039	0.751489	1605	2	0.22971	0.54881	1.0	10300	2
MYL10	10	0.027747	0.059102	0.751489	1607	2	0.19596	0.50362	1.0	9726	6
ELMOD2	10	0.027747	0.059102	0.751489	1606	2	0.60141	0.86102	1.0	15043	3
KDM5D	19	0.027753	0.059117	0.751489	1608	3	0.075213	0.27272	0.832483	6704	8
LRP3	12	0.027754	0.059117	0.751489	1609	2	0.43361	0.75375	1.0	13067	6
hsa-mir-579	6	0.027794	0.059187	0.751489	1610	2	0.55768	0.83576	1.0	14500	2
MRGPRX4	12	0.027799	0.059195	0.751489	1611	2	0.44329	0.76078	1.0	13172	6
KRTAP25-1	3	0.0278	0.059197	0.751489	1612	1	0.99409	0.99769	1.0	19724	0
EDAR	12	0.027844	0.059262	0.751852	1613	1	0.16677	0.45644	1.0	9130	5
FAT4	12	0.027889	0.05934	0.752307	1614	1	0.00061019	0.004749	0.100604	966	8
RNF133	12	0.027934	0.059406	0.752307	1615	1	0.1712	0.464	1.0	9210	7
FAM124B	12	0.027978	0.059473	0.752307	1617	1	0.069142	0.25713	0.809913	6497	4
STAG2	25	0.027978	0.059472	0.752307	1616	4	0.97166	0.99164	1.0	19085	5
hsa-mir-3171	2	0.028007	0.059511	0.752307	1618	1	0.88079	0.96727	1.0	17830	0
C17orf105	9	0.02801	0.059518	0.752307	1619	2	0.91354	0.97664	1.0	18253	2
EFNA2	12	0.028068	0.059594	0.752802	1620	1	0.35142	0.68516	1.0	12013	5
ARL1	34	0.02822	0.059851	0.7535	1621	4	0.97588	0.99284	1.0	19178	9
OGFRL1	12	0.028282	0.059944	0.7535	1623	2	0.36685	0.70013	1.0	12243	6
TPX2	12	0.028282	0.059944	0.7535	1627	2	0.99976	0.99979	1.0	20246	0
LRRC66	12	0.028282	0.059944	0.7535	1622	2	0.85964	0.96116	1.0	17576	4
ASXL3	12	0.028282	0.059944	0.7535	1628	2	0.90684	0.97471	1.0	18150	3
ASCC3	12	0.028282	0.059944	0.7535	1626	2	0.92833	0.98094	1.0	18451	2
NCAPD3	12	0.028282	0.059944	0.7535	1624	2	0.92704	0.9806	1.0	18431	3
GIPC2	12	0.028282	0.059944	0.7535	1625	2	0.83415	0.95392	1.0	17329	4
RABEP1	12	0.028337	0.060027	0.753514	1629	1	0.85171	0.95889	1.0	17498	4
UPF3A	12	0.028382	0.060097	0.753514	1630	1	0.21343	0.52732	1.0	10017	6
PITPNM2	51	0.028402	0.060132	0.753514	1631	6	0.029573	0.13591	0.600951	4628	28
hsa-mir-1244-1	7	0.02841	0.060145	0.753514	1632	2	0.56907	0.84242	1.0	14643	2
hsa-mir-1244-2	7	0.02841	0.060145	0.753514	1633	2	0.56907	0.84242	1.0	14642	2
TWF2	12	0.028427	0.060166	0.753514	1634	1	0.021908	0.10801	0.537611	4110	9
WNK3	12	0.028606	0.060442	0.756505	1635	1	0.30579	0.6381	1.0	11419	4
SUCO	39	0.028665	0.060517	0.756975	1636	5	0.39466	0.72472	1.0	12634	15
TMEM5	18	0.02874	0.060641	0.758073	1637	2	0.44641	0.76309	1.0	13210	7
LMOD3	12	0.028786	0.060719	0.758229	1638	1	0.82637	0.95167	1.0	17240	3
C9orf163	9	0.028792	0.060728	0.758229	1639	1	0.68544	0.89904	1.0	15892	3
KCNC2	12	0.028831	0.060788	0.758509	1640	1	0.674	0.00061518	0.031084	405	10
VWC2	12	0.02892	0.060937	0.759918	1641	1	0.027863	0.12984	0.587454	4522	9
LHX3	12	0.028965	0.061011	0.760371	1642	1	0.00083507	0.0064037	0.120004	1091	9
hsa-mir-147a	7	0.029007	0.061075	0.76071	1643	2	0.015649	0.082432	0.467281	3610	3
2004-03-01	12	0.029055	0.06115	0.761181	1644	1	0.0004558	0.0036725	0.087388	859	9
GOLIM4	12	0.029099	0.061218	0.761507	1645	2	0.013068	0.070958	0.433641	3348	5
PTER	21	0.029124	0.061251	0.761507	1646	1	0.9306	0.98147	1.0	18474	6
ATP13A2	12	0.029144	0.061289	0.76152	1647	1	0.0010277	0.0077632	0.131897	1202	11
POFUT2	12	0.029189	0.061364	0.761587	1648	1	0.0028974	0.019833	0.222561	1823	10
IKBKE	14	0.029225	0.06142	0.761587	1649	1	0.0135	0.148	0.003595	84	12
ACSM5	12	0.029279	0.061509	0.761587	1650	2	0.15181	0.43032	1.0	8782	6
LRRC49	17	0.029319	0.061573	0.761587	1651	3	0.6139	0.86771	1.0	15190	7
SLAMF8	8	0.029379	0.061668	0.761587	1652	1	0.25195	0.57662	1.0	10631	4
hsa-mir-4709	10	0.02938	0.061669	0.761587	1653	2	0.65719	0.88696	1.0	15627	4
hsa-mir-4512	10	0.02938	0.061669	0.761587	1654	2	0.45626	0.77003	1.0	13310	2
SRP72	13	0.029435	0.061742	0.761587	1655	2	0.9359	0.98274	1.0	18546	2
MX2	12	0.029503	0.06184	0.761587	1656	2	0.23036	0.54962	1.0	10306	6
PLIN3	15	0.029602	0.061997	0.761587	1657	2	0.034771	0.15373	0.636938	4939	10
OR2J3	3	0.029629	0.062044	0.761587	1658	1	0.99026	0.99661	1.0	19560	0
ADH4	12	0.029682	0.062113	0.761587	1659	1	0.99871	0.99927	1.0	20041	1
DRP2	18	0.029726	0.062173	0.761587	1660	1	0.008142	0.047662	0.356098	2739	12
ZSWIM1	12	0.029727	0.062174	0.761587	1661	1	0.52085	0.81354	1.0	14111	5
HDAC11	17	0.029748	0.062212	0.761587	1662	1	0.14089	0.41033	0.984037	8529	10
C1orf112	12	0.029767	0.062236	0.761587	1663	2	0.99996	0.99997	1.0	20356	0
ACRC	12	0.029767	0.062236	0.761587	1666	2	0.051584	0.20712	0.730805	5795	8
HAUS2	12	0.029767	0.062236	0.761587	1669	2	0.79608	0.94198	1.0	16965	4
PPL	12	0.029767	0.062236	0.761587	1667	2	0.088961	0.3045	0.879719	7080	7
ARHGAP15	12	0.029767	0.062236	0.761587	1670	2	0.97475	0.9925	1.0	19146	1
XK	12	0.029767	0.062236	0.761587	1664	2	0.19756	0.50587	1.0	9758	4
KLHL22	12	0.029767	0.062236	0.761587	1668	2	0.32407	0.65729	1.0	11645	4
UGT2B4	12	0.029767	0.062236	0.761587	1665	2	0.34521	0.67889	1.0	11924	3
FBXO16	12	0.029772	0.062243	0.761587	1671	1	0.46564	0.77671	1.0	13422	5
ZNF620	18	0.029793	0.062277	0.761587	1672	2	0.56166	0.83803	1.0	14548	8
DCTPP1	8	0.029798	0.062285	0.761587	1673	1	0.78812	0.93906	1.0	16907	2
hsa-mir-433	10	0.029813	0.062308	0.761587	1674	1	0.29876	0.63056	1.0	11326	4
hsa-mir-520c	6	0.029835	0.062337	0.761587	1675	2	0.053494	0.21284	0.741377	5875	3
SNX18	12	0.029906	0.06245	0.761966	1676	1	0.0039109	0.025654	0.254089	2066	10
MAPRE2	15	0.029907	0.062451	0.761966	1677	3	0.8573	0.9605	1.0	17556	4
DEFB125	7	0.029927	0.062479	0.761966	1678	2	0.86445	0.96257	1.0	17632	2
LILRB1	10	0.029962	0.062541	0.762261	1679	1	0.036216	0.15854	0.646496	5012	7
OCLN	24	0.030076	0.062696	0.762884	1680	2	0.017388	0.08995	0.488568	3767	13
KCTD10	12	0.03013	0.062785	0.762884	1681	1	0.41516	0.74019	1.0	12850	4
SKA1	8	0.030151	0.062818	0.762884	1683	2	0.98405	0.995	1.0	19377	1
TSPAN8	8	0.030151	0.062818	0.762884	1682	2	0.65921	0.88785	1.0	15645	3
RNF138	18	0.030173	0.062855	0.762884	1685	2	0.15368	0.43368	1.0	8830	9
DISC1	16	0.030173	0.062853	0.762884	1684	1	0.072713	0.26669	0.822793	6633	11
HYAL4	12	0.030175	0.062859	0.762884	1686	1	0.81779	0.94913	1.0	17163	4
POLE	17	0.030203	0.062906	0.762884	1687	3	0.98328	0.99484	1.0	19363	4
ADAMTS8	12	0.030219	0.062927	0.762884	1688	1	0.013622	0.073434	0.440559	3406	10
TLR4	61	0.030418	0.063236	0.766172	1689	7	0.60392	0.86238	1.0	15077	17
SKI	12	0.030488	0.063338	0.766587	1690	1	0.024534	0.11779	0.560523	4295	6
SLC10A3	16	0.030533	0.063409	0.766587	1691	2	0.96039	0.9887	1.0	18865	4
SETD5	12	0.030554	0.063438	0.766587	1692	2	0.19998	0.50914	1.0	9802	7
hsa-mir-633	6	0.030568	0.063458	0.766587	1694	2	0.99837	0.99914	1.0	20003	0
SMIM19	6	0.030568	0.063458	0.766587	1693	2	0.52838	0.81827	1.0	14192	2
SLC6A12	12	0.030622	0.063551	0.767181	1695	1	0.0055609	0.034501	0.300057	2353	7
LUZP6	2	0.030657	0.063606	0.767181	1696	1	0.78697	0.93865	1.0	16892	0
ADAMTS14	12	0.030667	0.063619	0.767181	1697	1	0.019836	0.10002	0.51273	3992	9
IGF2	24	0.030714	0.063691	0.76758	1698	1	0.00086971	0.0066475	0.122576	1108	19
DTHD1	19	0.030738	0.06373	0.76758	1699	2	0.81347	0.94791	1.0	17129	8
APOBEC3F	29	0.030761	0.063765	0.76758	1700	4	0.06151	0.23601	0.77766	6209	14
TFR2	26	0.030813	0.063837	0.767996	1701	1	0.010131	0.057356	0.389037	3014	19
LGALS8	15	0.030882	0.063944	0.768034	1702	3	0.98081	0.99425	1.0	19300	4
USP14	15	0.030882	0.063944	0.768034	1703	3	0.99965	0.99972	1.0	20213	1
SLC17A9	12	0.030935	0.06402	0.768034	1704	1	0.34096	0.67466	1.0	11873	7
OR5D16	10	0.030951	0.064046	0.768034	1705	2	0.99712	0.99876	1.0	19907	1
GOSR2	13	0.031001	0.064127	0.768034	1706	2	0.99999	0.99999	1.0	20408	0
UTP11L	9	0.031012	0.06414	0.768034	1709	2	0.97331	0.99211	1.0	19120	1
RWDD2B	9	0.031012	0.06414	0.768034	1707	2	0.89007	0.96992	1.0	17944	2
TRIM59	9	0.031012	0.06414	0.768034	1708	2	0.86262	0.96202	1.0	17620	1
CEP104	12	0.03107	0.064223	0.768181	1710	1	0.45429	0.76867	1.0	13299	3
PAX5	94	0.031125	0.064302	0.768181	1711	5	0.2373	0.55843	1.0	10420	44
ZNF579	12	0.031159	0.064355	0.768181	1712	1	0.0087062	0.050461	0.3645	2833	9
GBGT1	22	0.031226	0.064457	0.768181	1713	1	0.028228	0.13116	0.591314	4539	15
ID1	16	0.031306	0.064581	0.768181	1714	2	0.01277	0.069635	0.429799	3314	10
TEX40	12	0.03135	0.064641	0.768181	1720	2	0.01238	0.067863	0.424766	3269	6
KCTD19	12	0.03135	0.064641	0.768181	1717	2	0.38393	0.71597	1.0	12482	4
FAT3	12	0.03135	0.064641	0.768181	1715	2	0.51122	0.80763	1.0	14000	4
PRUNE2	12	0.03135	0.064641	0.768181	1722	2	0.90149	0.97314	1.0	18088	3
TFB1M	12	0.03135	0.064641	0.768181	1719	2	0.69031	0.90105	1.0	15952	3
ERCC3	12	0.03135	0.064641	0.768181	1721	2	0.99983	0.99986	1.0	20285	0
NELFA	12	0.03135	0.064641	0.768181	1716	2	0.39292	0.72337	1.0	12611	6
OR10J1	12	0.03135	0.064641	0.768181	1718	2	0.53988	0.82521	1.0	14310	3
hsa-mir-3606	6	0.03148	0.06484	0.768734	1723	1	0.97114	0.9915	1.0	19072	1
DCTN5	11	0.031549	0.064937	0.768734	1724	2	0.95807	0.9881	1.0	18829	2
GPR56	21	0.031549	0.064937	0.768734	1725	1	0.489	0.00046181	0.025892	365	15
FGD3	12	0.031562	0.06496	0.768734	1726	1	0.19839	0.50697	1.0	9776	4
NUDCD1	21	0.031574	0.064978	0.768734	1727	3	0.83466	0.95406	1.0	17338	4
DEFB118	1	0.031602	0.065018	0.768734	1729	1	0.9684	0.99079	1.0	19015	0
POTEI	1	0.031602	0.065018	0.768734	1728	1	0.9684	0.99079	1.0	19016	0
hsa-mir-6788	10	0.031604	0.065019	0.768734	1730	1	0.0016377	0.011885	0.170198	1429	7
PTPN3	41	0.031611	0.065025	0.768734	1731	5	0.21494	0.52934	1.0	10050	19
hsa-mir-573	8	0.031679	0.065132	0.768752	1732	2	0.3655	0.69882	1.0	12208	3
LIMA1	28	0.031702	0.06517	0.768752	1733	4	0.026831	0.12614	0.57811	4465	11
hsa-mir-542	8	0.031722	0.065198	0.768752	1734	2	0.99242	0.9972	1.0	19637	1
TCEB1	8	0.031722	0.065198	0.768752	1735	2	0.83281	0.95352	1.0	17319	1
CRISPLD2	12	0.031741	0.065222	0.768752	1736	1	0.016819	0.087549	0.482392	3714	7
MRPS28	9	0.031762	0.065252	0.768752	1737	2	0.94915	0.98594	1.0	18702	2
FAM135A	18	0.031803	0.06532	0.769107	1738	3	0.76535	0.93063	1.0	16686	7
KCNQ4	12	0.031875	0.065427	0.769545	1739	1	0.0056128	0.034756	0.30061	2366	9
SHB	12	0.031964	0.065568	0.769545	1740	1	0.00091893	0.0070065	0.125994	1138	10
PLEK	12	0.032009	0.065633	0.769545	1741	1	0.58111	0.84947	1.0	14789	6
FTSJ3	16	0.032031	0.065664	0.769545	1742	3	0.6883	0.90028	1.0	15926	5
BTBD9	20	0.032081	0.065745	0.769545	1743	2	0.88445	0.96833	1.0	17872	6
RANGRF	12	0.032098	0.065772	0.769545	1744	1	0.0017827	0.012819	0.176555	1485	10
NXPH1	12	0.032143	0.065837	0.769545	1745	2	0.99917	0.99945	1.0	20106	1
ZNF705E	3	0.03216	0.065864	0.769545	1746	1	0.98008	0.99403	1.0	19273	0
SAPCD2	4	0.032169	0.065878	0.769545	1747	1	0.94878	0.98586	1.0	18699	0
FBLN1	12	0.032187	0.065898	0.769545	1748	2	0.02507	0.11975	0.564784	4339	7
hsa-mir-6742	10	0.032237	0.065969	0.769545	1749	1	0.58932	0.85424	1.0	14895	5
MAP3K12	29	0.032261	0.06601	0.769545	1750	1	0.00174	0.0314	0.001214	48	20
FUT4	12	0.032322	0.066106	0.769545	1751	1	0.097012	0.3222	0.903966	7294	8
ALKBH7	11	0.032417	0.066253	0.769545	1752	1	0.085964	0.29776	0.869217	7007	6
NNT	12	0.032456	0.066311	0.769545	1753	2	0.88049	0.96719	1.0	17820	4
SPRR4	2	0.032458	0.066318	0.769545	1754	1	0.91581	0.97731	1.0	18280	0
hsa-mir-6844	1	0.03249	0.066371	0.769545	1755	1	0.96751	0.99057	1.0	18997	0
REV3L	22	0.032532	0.066436	0.769545	1756	2	0.99447	0.99782	1.0	19745	1
ZNF226	12	0.032545	0.06645	0.769545	1757	1	0.016546	0.08634	0.478301	3692	7
B3GALT2	18	0.032567	0.066478	0.769545	1758	2	0.98036	0.99412	1.0	19283	5
BAG1	10	0.032583	0.066503	0.769545	1760	2	0.27437	0.60317	1.0	10961	5
LPAR6	10	0.032583	0.066503	0.769545	1759	2	0.57067	0.84336	1.0	14680	2
OR6K6	12	0.03259	0.066515	0.769545	1761	2	0.59498	0.8575	1.0	14973	2
PIGF	9	0.032643	0.066606	0.769545	1763	2	0.71717	0.9118	1.0	16210	3
hsa-mir-4474	9	0.032643	0.066606	0.769545	1762	2	0.58519	0.85187	1.0	14843	3
CIART	12	0.032679	0.066659	0.769545	1764	1	0.51615	0.81063	1.0	14065	5
TRPM3	19	0.032694	0.066685	0.769545	1765	1	0.14673	0.42106	0.994302	8666	12
AXIN2	12	0.032724	0.066721	0.769545	1766	1	0.29853	0.63031	1.0	11319	7
PLXDC2	16	0.032735	0.066741	0.769545	1767	1	0.28732	0.61782	1.0	11156	6
SMAD3	84	0.032819	0.066862	0.769545	1768	1	0.064507	0.24436	0.790307	6324	47
SIGLEC15	12	0.032858	0.066923	0.769545	1769	1	0.0082664	0.048293	0.358581	2756	8
HOXC12	12	0.032902	0.066991	0.769545	1770	1	0.11725	0.36467	0.943085	7911	7
FSD1L	15	0.032907	0.066998	0.769545	1771	3	0.79538	0.94173	1.0	16959	5
AK5	13	0.032937	0.067042	0.769545	1772	2	0.44837	0.76446	1.0	13235	5
GBF1	18	0.032943	0.067052	0.769545	1773	1	0.3503	0.68407	1.0	11983	10
HBS1L	21	0.032957	0.067075	0.769545	1774	2	0.6103	0.86586	1.0	15160	8
TMEM167A	3	0.033112	0.067326	0.769545	1775	1	0.90703	0.97477	1.0	18153	0
HSPBP1	12	0.03317	0.067413	0.769545	1776	2	0.04678	0.19243	0.706582	5571	8
BRD8	12	0.033182	0.067428	0.769545	1779	2	0.54494	0.82821	1.0	14373	2
AKAP9	12	0.033182	0.067428	0.769545	1786	2	0.749	0.92437	1.0	16513	4
KLHL10	12	0.033182	0.067428	0.769545	1792	2	0.16861	0.45957	1.0	9161	6
RAB11FIP2	12	0.033182	0.067428	0.769545	1787	2	0.95316	0.98689	1.0	18755	1
MTMR9	12	0.033182	0.067428	0.769545	1793	2	0.12019	0.37057	0.947015	8004	7
REC114	12	0.033182	0.067428	0.769545	1789	2	0.24712	0.57072	1.0	10563	6
WASF1	12	0.033182	0.067428	0.769545	1778	2	0.97856	0.99358	1.0	19238	1
GFM1	12	0.033182	0.067428	0.769545	1790	2	0.49946	0.80027	1.0	13872	1
TRPM4	12	0.033182	0.067428	0.769545	1782	2	0.00089781	0.0068522	0.124311	1127	10
ASB12	12	0.033182	0.067428	0.769545	1791	2	0.32687	0.66018	1.0	11685	6
PCDH18	12	0.033182	0.067428	0.769545	1783	2	0.98923	0.99634	1.0	19522	1
SMG1	12	0.033182	0.067428	0.769545	1780	2	0.68604	0.89931	1.0	15903	4
GPCPD1	12	0.033182	0.067428	0.769545	1784	2	0.13333	0.39605	0.97109	8345	2
FEN1	12	0.033182	0.067428	0.769545	1788	2	0.92533	0.98008	1.0	18412	4
CDKAL1	12	0.033182	0.067428	0.769545	1781	2	0.46923	0.77926	1.0	13471	5
ANKRD44	12	0.033182	0.067428	0.769545	1777	2	0.42715	0.74897	1.0	12990	6
MAL2	12	0.033182	0.067428	0.769545	1785	2	0.39205	0.72267	1.0	12600	5
RANBP9	12	0.033215	0.067482	0.769545	1794	1	0.17925	0.47726	1.0	9387	6
NHEJ1	33	0.033256	0.067541	0.769545	1795	4	0.5015	0.80157	1.0	13895	11
PIGM	12	0.03326	0.067546	0.769545	1796	1	0.0057906	0.035666	0.304877	2394	10
AP1S3	10	0.033317	0.067618	0.769545	1797	1	0.94596	0.98516	1.0	18659	2
CHMP5	11	0.033321	0.067623	0.769545	1798	2	0.73229	0.9178	1.0	16339	3
MAD2L2	9	0.033359	0.067684	0.769545	1799	1	0.38167	0.71395	1.0	12449	4
NDE1	12	0.033393	0.067743	0.769545	1800	1	0.95582	0.98756	1.0	18796	3
CHMP3	8	0.033411	0.067764	0.769545	1801	2	0.72895	0.9165	1.0	16316	3
NCK1	17	0.033419	0.067773	0.769545	1802	2	0.99989	0.99991	1.0	20309	1
NXPE1	12	0.033438	0.067802	0.769545	1803	2	0.29305	0.6242	1.0	11238	4
C16orf47	7	0.033503	0.067902	0.770255	1804	1	0.33717	0.67081	1.0	11819	4
AIFM1	31	0.033577	0.068016	0.771128	1805	4	0.66296	0.88947	1.0	15673	13
MPV17L2	12	0.033617	0.068075	0.77137	1806	1	0.24179	0.56413	1.0	10490	6
C22orf24	8	0.033737	0.06826	0.773036	1807	1	0.96226	0.98917	1.0	18905	2
RDH14	15	0.033791	0.068329	0.773052	1808	1	0.26276	0.58945	1.0	10796	7
PRF1	12	0.033795	0.068337	0.773052	1809	1	0.038286	0.16537	0.660393	5123	8
KCTD6	20	0.033865	0.068439	0.773779	1810	2	0.38135	0.71368	1.0	12439	8
MARVELD2	12	0.033929	0.068528	0.774352	1811	1	0.035328	0.15558	0.640627	4965	9
LGALS13	9	0.033995	0.068622	0.774825	1812	1	0.086806	0.29967	0.872029	7030	1
KIF17	14	0.034022	0.068662	0.774825	1813	1	0.047592	0.19492	0.711805	5602	8
GIMAP2	12	0.034063	0.068722	0.774825	1814	1	0.47322	0.78202	1.0	13526	3
TIAL1	16	0.034103	0.068786	0.774825	1815	1	0.54266	0.82688	1.0	14336	8
DFNA5	20	0.03411	0.068797	0.774825	1817	3	0.48945	0.79336	1.0	13736	6
BACE1	20	0.03411	0.068797	0.774825	1816	3	0.037331	0.16222	0.652586	5083	12
FAM173A	14	0.034179	0.068905	0.775188	1818	1	0.085316	0.29626	0.868092	6984	10
GYG1	16	0.034222	0.068984	0.775188	1819	1	0.49083	0.79434	1.0	13751	7
LRRC23	14	0.034231	0.069	0.775188	1820	1	0.16108	0.44669	1.0	9001	4
hsa-mir-6756	10	0.034247	0.069026	0.775188	1821	1	0.026976	0.12668	0.57916	4475	8
ZNF257	7	0.034257	0.069038	0.775188	1822	2	0.83817	0.95509	1.0	17373	2
OR13D1	9	0.034324	0.06913	0.775188	1823	2	0.9987	0.99926	1.0	20039	0
RPS12	10	0.034327	0.069132	0.775188	1824	2	0.99965	0.99972	1.0	20211	0
CCDC25	10	0.034327	0.069132	0.775188	1825	2	0.77678	0.93488	1.0	16794	4
PIEZO2	25	0.034503	0.069398	0.775334	1826	2	0.49384	0.7964	1.0	13796	10
ARHGAP22	18	0.034548	0.069467	0.775334	1827	1	0.093673	0.31499	0.894779	7204	10
PPP1R3D	12	0.034553	0.069475	0.775334	1828	1	0.030168	0.13793	0.605071	4665	8
OR2C3	12	0.034643	0.069597	0.775334	1829	1	0.5855	0.85205	1.0	14845	4
SOX3	12	0.034687	0.069666	0.775334	1830	1	0.17725	0.47402	1.0	9358	6
A1CF	72	0.034735	0.069733	0.775334	1831	6	0.96699	0.99043	1.0	18988	21
GLRA2	18	0.034748	0.069753	0.775334	1832	1	0.51086	0.8074	1.0	13994	8
NAA20	13	0.034823	0.069856	0.775334	1833	2	0.99968	0.99974	1.0	20224	1
CDC23	22	0.034834	0.069875	0.775334	1834	2	0.68291	0.89797	1.0	15867	5
CALML5	8	0.034898	0.069974	0.775334	1835	1	0.028496	0.13212	0.593116	4558	5
PCSK4	12	0.03491	0.069987	0.775334	1836	1	0.015016	0.079638	0.459295	3546	10
SLC2A10	43	0.034949	0.070043	0.775334	1837	1	0.57231	0.84433	1.0	14691	21
ZBED2	10	0.034954	0.070048	0.775334	1838	1	0.014287	0.076337	0.447343	3482	7
IGF2R	12	0.035096	0.070266	0.775334	1848	2	0.51861	0.81215	1.0	14087	6
ZMAT2	12	0.035096	0.070266	0.775334	1841	2	0.99517	0.99805	1.0	19781	2
VPS13A	12	0.035096	0.070266	0.775334	1850	2	0.52655	0.81715	1.0	14172	3
ATM	12	0.035096	0.070266	0.775334	1849	2	0.15821	0.44166	1.0	8918	5
ATP7A	12	0.035096	0.070266	0.775334	1839	2	0.4343	0.75428	1.0	13077	6
NEK5	12	0.035096	0.070266	0.775334	1851	2	0.46209	0.77419	1.0	13372	4
ZP2	12	0.035096	0.070266	0.775334	1846	2	0.44329	0.76078	1.0	13170	6
TOR1A	12	0.035096	0.070266	0.775334	1847	2	0.011621	0.06436	0.414559	3175	9
GTF2H1	12	0.035096	0.070266	0.775334	1852	2	0.99929	0.99951	1.0	20131	1
COG1	12	0.035096	0.070266	0.775334	1853	2	0.33123	0.66464	1.0	11722	7
TUBB8	12	0.035096	0.070266	0.775334	1845	2	0.47808	0.78545	1.0	13601	4
SAMHD1	12	0.035096	0.070266	0.775334	1843	2	0.0074575	0.044243	0.343338	2637	9
SLC35G2	12	0.035096	0.070266	0.775334	1842	2	0.99381	0.9976	1.0	19708	2
SUV39H2	12	0.035096	0.070266	0.775334	1840	2	0.9999	0.99992	1.0	20317	0
HSPA5	12	0.035096	0.070266	0.775334	1844	2	0.99969	0.99975	1.0	20229	1
VGLL2	6	0.035106	0.070282	0.775334	1854	1	0.82827	0.95222	1.0	17268	2
GINS2	17	0.035128	0.070307	0.775334	1855	2	0.99982	0.99985	1.0	20277	2
TAC1	8	0.035136	0.07032	0.775334	1856	1	0.15268	0.43189	1.0	8806	3
FOXP1	68	0.035198	0.070405	0.775857	1857	5	0.029688	0.13629	0.602187	4631	26
TTC1	11	0.035263	0.070498	0.776463	1858	2	1.0	1.0	1.0	20437	0
hsa-mir-103a-2	10	0.035344	0.070619	0.777382	1859	1	0.080056	0.28412	0.850403	6837	6
AIM1	12	0.035445	0.070778	0.778409	1860	1	0.0041894	0.02716	0.262866	2112	8
PARG	19	0.035453	0.070789	0.778409	1861	3	0.71883	0.91246	1.0	16218	8
CHMP4A	8	0.035493	0.070856	0.778659	1862	1	0.16087	0.44631	1.0	8994	3
CDC20B	12	0.035534	0.07092	0.778659	1863	2	0.80383	0.94484	1.0	17040	3
RPS3	32	0.035541	0.070926	0.778659	1864	2	0.6835	0.89822	1.0	15873	9
GPR107	16	0.035634	0.071054	0.779649	1865	3	0.024549	0.11785	0.560523	4297	9
hsa-mir-3688-2	4	0.035789	0.071276	0.781253	1867	1	0.28563	0.61591	1.0	11132	2
hsa-mir-3688-1	4	0.035789	0.071276	0.781253	1866	1	0.28563	0.61591	1.0	11133	2
RGP1	12	0.035979	0.071542	0.78375	1868	1	0.99689	0.9987	1.0	19896	1
CCDC65	19	0.036022	0.071608	0.784051	1869	2	0.7391	0.92053	1.0	16400	6
GPR171	13	0.036077	0.071683	0.784452	1870	2	0.44939	0.76519	1.0	13239	5
HEMK1	12	0.036113	0.071734	0.784583	1871	1	0.56142	0.83789	1.0	14545	4
SYCE1L	12	0.036157	0.071799	0.784644	1872	2	0.25581	0.58122	1.0	10692	5
MROH9	12	0.036181	0.071834	0.784644	1873	2	0.9984	0.99915	1.0	20005	1
RXFP3	12	0.036202	0.071861	0.784644	1874	1	0.028476	0.13205	0.593116	4550	9
EYA2	12	0.036246	0.071927	0.784644	1875	1	0.094855	0.31757	0.897115	7243	6
hsa-mir-8056	10	0.036254	0.071938	0.784644	1876	1	0.12152	0.37312	0.948033	8054	7
OR4A47	12	0.036306	0.072016	0.784644	1877	2	0.75841	0.92797	1.0	16614	5
RARG	24	0.03635	0.072098	0.784644	1878	3	0.0041617	0.027018	0.262404	2107	14
KDM1A	14	0.036361	0.072116	0.784644	1879	2	0.38708	0.71881	1.0	12536	4
TRAK2	38	0.036396	0.072159	0.784644	1880	3	0.57082	0.84345	1.0	14682	12
NT5DC2	16	0.036418	0.07219	0.784644	1881	1	0.011926	0.065786	0.418091	3220	10
KLRC1	8	0.036474	0.07227	0.784644	1882	2	0.99719	0.99878	1.0	19913	0
hsa-mir-4296	10	0.036476	0.072273	0.784644	1883	1	0.023032	0.11218	0.546512	4200	6
ATRX	13	0.036479	0.072276	0.784644	1884	2	0.99967	0.99973	1.0	20218	1
PPIL6	13	0.036479	0.072276	0.784644	1885	2	0.90496	0.97417	1.0	18126	4
TXNL4A	18	0.036563	0.07241	0.785282	1886	3	0.69449	0.90275	1.0	15996	5
NUP98	15	0.036565	0.072411	0.785282	1887	2	0.98316	0.99481	1.0	19356	1
BTD	20	0.03662	0.072496	0.785778	1888	3	0.97252	0.99188	1.0	19101	6
ACVR2A	16	0.03671	0.072628	0.786799	1889	3	0.61399	0.86774	1.0	15192	7
hsa-mir-6811	8	0.036772	0.072719	0.787362	1890	1	0.083279	0.29166	0.860913	6931	5
PGPEP1L	10	0.036922	0.072954	0.789355	1891	1	0.12595	0.38181	0.959011	8147	4
CEBPG	7	0.036942	0.07298	0.789355	1892	1	0.0045438	0.029112	0.271907	2191	6
TMEM87A	16	0.037112	0.07323	0.789508	1893	2	0.21117	0.52433	1.0	9980	8
OR5P3	11	0.03713	0.073257	0.789508	1894	2	0.78897	0.93938	1.0	16917	4
GTF2B	11	0.03713	0.073257	0.789508	1895	2	0.77608	0.93462	1.0	16784	3
KIF6	21	0.037162	0.073305	0.789508	1896	1	0.36947	0.70257	1.0	12273	11
ADRBK2	12	0.037219	0.073392	0.789508	1897	2	0.21817	0.53367	1.0	10103	7
IL1RAPL2	12	0.037219	0.073392	0.789508	1901	2	0.19637	0.50421	1.0	9735	7
DEPDC4	12	0.037219	0.073392	0.789508	1899	2	0.91725	0.97774	1.0	18295	4
PGGT1B	12	0.037219	0.073392	0.789508	1900	2	0.84403	0.95672	1.0	17420	2
AGTR2	12	0.037219	0.073392	0.789508	1898	2	0.4141	0.73944	1.0	12837	6
PCDHA4	12	0.037225	0.073399	0.789508	1902	2	0.99164	0.99698	1.0	19603	2
hsa-mir-509-3	8	0.037247	0.07344	0.789508	1903	1	0.024256	0.11677	0.558314	4278	6
LOC100505478	5	0.037353	0.073592	0.789508	1904	1	0.91754	0.97782	1.0	18299	1
CPLX1	5	0.037372	0.073626	0.789508	1905	1	0.64493	0.88159	1.0	15498	2
ZNF25	3	0.037383	0.073641	0.789508	1906	1	0.99871	0.99927	1.0	20042	0
RAB7A	11	0.037403	0.073669	0.789508	1907	1	0.20725	0.51901	1.0	9920	4
TMEFF2	12	0.037403	0.073669	0.789508	1908	1	0.32402	0.65725	1.0	11642	4
ZBP1	15	0.037408	0.073677	0.789508	1909	1	0.21253	0.52615	1.0	10004	9
2010-03-01	13	0.037445	0.073726	0.789508	1910	2	0.67386	0.89413	1.0	15777	5
BACH1	12	0.037448	0.073729	0.789508	1911	2	0.069766	0.25883	0.81151	6527	6
hsa-mir-484	10	0.037478	0.073766	0.789508	1912	1	0.031605	0.14302	0.614884	4760	8
ST18	26	0.037568	0.073902	0.790555	1913	2	0.52931	0.81885	1.0	14204	10
DYRK4	18	0.037684	0.074058	0.791808	1914	1	0.058335	0.22694	0.766474	6059	9
SLC36A3	12	0.037714	0.07411	0.791947	1915	1	0.86059	0.96143	1.0	17587	2
HUNK	12	0.037848	0.074322	0.793285	1916	1	0.0001672	0.0014624	0.052135	574	8
hsa-mir-383	10	0.037849	0.074323	0.793285	1917	1	0.081404	0.2873	0.854801	6878	7
PFDN1	9	0.037873	0.074351	0.793285	1918	2	0.68357	0.89824	1.0	15874	1
PVR	12	0.037937	0.074449	0.793919	1919	1	0.0013454	0.0099724	0.153555	1329	6
hsa-mir-496	10	0.037963	0.07449	0.793943	1920	2	0.64717	0.88258	1.0	15521	4
FPR2	12	0.038026	0.074582	0.794309	1921	1	0.00056865	0.0044606	0.096903	940	9
SMIM6	2	0.03809	0.074683	0.794309	1923	1	0.74423	0.92254	1.0	16447	1
hsa-mir-4775	2	0.03809	0.074683	0.794309	1922	1	0.98817	0.99606	1.0	19488	0
PPP1R8	22	0.038116	0.074719	0.794309	1924	3	0.88452	0.96836	1.0	17875	6
WSB1	22	0.038116	0.074719	0.794309	1925	3	0.99697	0.99873	1.0	19898	3
GPR158	12	0.038159	0.074785	0.794596	1926	1	0.282	0.00026586	0.01886	288	10
DNAJC13	12	0.038284	0.074969	0.795505	1927	2	0.9031	0.9736	1.0	18106	3
CRYGN	3	0.038286	0.074971	0.795505	1928	1	0.77627	0.9347	1.0	16790	1
FANCF	12	0.038292	0.074987	0.795505	1929	1	0.0049391	0.031201	0.284659	2243	7
hsa-mir-3651	10	0.038442	0.075206	0.797417	1930	1	0.084595	0.2946	0.865785	6963	6
OR51L1	12	0.03847	0.075253	0.797507	1931	1	0.38231	0.7145	1.0	12456	5
PHYHD1	14	0.038539	0.075354	0.79816	1932	2	0.3534	0.68713	1.0	12034	7
CCDC53	4	0.038609	0.075452	0.798787	1933	1	0.42824	0.74975	1.0	13005	2
ARVCF	12	0.038692	0.075564	0.799398	1934	1	0.025981	0.12309	0.571205	4408	8
SLC9A3	12	0.038736	0.075627	0.799398	1935	1	0.022352	0.10973	0.540918	4150	6
hsa-mir-708	10	0.038775	0.075676	0.799398	1936	1	0.65007	0.88384	1.0	15553	2
EXOC1	18	0.038814	0.075738	0.799398	1937	3	0.98877	0.99622	1.0	19508	3
hsa-mir-3689e	8	0.03882	0.075748	0.799398	1938	1	0.020923	0.10421	0.524983	4062	7
TGFBR2	32	0.038891	0.075846	0.799398	1939	4	0.0079743	0.04683	0.353176	2709	15
DPH6	14	0.038895	0.07585	0.799398	1940	2	0.89545	0.9714	1.0	18007	5
MFGE8	12	0.038914	0.075888	0.799398	1941	1	0.059449	0.23012	0.769347	6120	6
PCDHGC5	12	0.038959	0.075955	0.799398	1942	1	0.21516	0.52964	1.0	10056	6
ZMYM1	23	0.039002	0.076022	0.799398	1943	2	0.98339	0.99486	1.0	19365	3
OXSR1	12	0.039003	0.076023	0.799398	1944	2	0.12371	0.37739	0.953303	8095	2
MAPK8IP3	12	0.039047	0.076087	0.799398	1945	1	0.032668	0.14671	0.623895	4810	9
ATP5H	11	0.039068	0.076119	0.799398	1947	2	1.0	1.0	1.0	20412	0
TP53RK	11	0.039068	0.076119	0.799398	1946	2	0.29322	0.62441	1.0	11239	6
hsa-mir-3144	7	0.039202	0.076309	0.799398	1948	1	0.40955	0.73606	1.0	12783	3
NEB	12	0.039289	0.076441	0.799398	1950	2	0.46783	0.77826	1.0	13455	4
PECR	12	0.039289	0.076441	0.799398	1954	2	0.086559	0.2991	0.871027	7027	7
C14orf79	12	0.039289	0.076441	0.799398	1951	2	0.019461	0.098556	0.509178	3959	6
PPIH	12	0.039289	0.076441	0.799398	1955	2	0.70803	0.9082	1.0	16111	4
UHRF1BP1L	12	0.039289	0.076441	0.799398	1956	2	0.58672	0.85275	1.0	14873	5
KCNV1	12	0.039289	0.076441	0.799398	1953	2	0.29812	0.62986	1.0	11308	6
MTMR12	12	0.039289	0.076441	0.799398	1949	2	0.6734	0.89392	1.0	15771	5
METAP1D	12	0.039289	0.076441	0.799398	1952	2	0.49908	0.80001	1.0	13865	4
ITGB7	12	0.039358	0.076538	0.799398	1957	1	0.15353	0.43338	1.0	8825	5
SLC35B1	19	0.039363	0.076546	0.799398	1958	3	0.55305	0.83307	1.0	14463	5
PGD	19	0.039363	0.076546	0.799398	1959	3	0.6733	0.89387	1.0	15769	6
C8G	7	0.039384	0.076575	0.799398	1960	1	0.1195	0.3692	0.945598	7990	4
DKKL1	12	0.039402	0.076604	0.799398	1961	1	0.002949	0.020139	0.223631	1842	10
NUDT19	12	0.039536	0.076783	0.799489	1962	1	0.245	0.00023151	0.017291	274	9
GNPTG	12	0.03958	0.076852	0.799489	1963	1	0.04817	0.19673	0.714582	5633	8
ARF1	7	0.039602	0.076892	0.799489	1965	2	0.87228	0.96488	1.0	17723	2
CST2	7	0.039602	0.076892	0.799489	1964	2	0.47468	0.78305	1.0	13546	4
hsa-mir-369	7	0.039602	0.076892	0.799489	1966	2	0.22735	0.54578	1.0	10264	4
ST6GALNAC5	20	0.039611	0.076904	0.799489	1967	2	0.047777	0.19549	0.712324	5616	13
GPR20	12	0.039624	0.076924	0.799489	1968	1	0.0036679	0.024302	0.247424	2010	10
PPP2R5C	42	0.039625	0.076925	0.799489	1969	4	0.37	0.70308	1.0	12278	20
GREB1	12	0.039669	0.076986	0.799716	1970	1	0.24701	0.57059	1.0	10560	7
GP6	15	0.039739	0.077078	0.799902	1971	1	0.052482	0.20979	0.735752	5835	11
IRX1	12	0.039802	0.07716	0.799902	1972	1	0.025023	0.11958	0.564102	4337	8
TMEM258	5	0.039817	0.07719	0.799902	1973	1	0.94789	0.98565	1.0	18689	1
UGT1A6	14	0.039824	0.077196	0.799902	1974	2	0.09464	0.31709	0.896371	7238	6
NHLH2	7	0.039825	0.077199	0.799902	1975	1	0.68624	0.8994	1.0	15910	3
PRDX4	12	0.039891	0.077294	0.799979	1976	1	0.045155	0.18729	0.697616	5492	6
GAR1	4	0.039905	0.077316	0.799979	1977	1	0.88443	0.96832	1.0	17870	1
SCAMP4	12	0.039935	0.077364	0.799979	1978	1	0.42384	0.74654	1.0	12958	6
TEX35	10	0.039938	0.077368	0.799979	1979	2	0.92709	0.98062	1.0	18434	3
HGFAC	12	0.039979	0.077431	0.799979	1980	1	0.0278	0.00026054	0.018577	287	10
IFI16	14	0.039988	0.077441	0.799979	1981	1	0.00016335	0.0014324	0.051696	567	13
WNT3	12	0.040024	0.077489	0.800064	1982	1	0.57269	0.84457	1.0	14695	5
ADAMTS3	12	0.040112	0.077628	0.801099	1983	1	0.93464	0.98244	1.0	18532	3
TMEM252	12	0.040157	0.077688	0.801268	1984	1	0.25825	0.58408	1.0	10727	5
KPNA1	12	0.04029	0.077891	0.801268	1985	2	0.1332	0.39579	0.970999	8340	6
HES2	7	0.040292	0.077894	0.801268	1986	1	0.18523	0.48707	1.0	9521	4
OR6C3	12	0.040294	0.077898	0.801268	1987	2	0.99402	0.99767	1.0	19719	2
TPRN	12	0.040334	0.077952	0.801268	1988	1	0.036744	0.16032	0.648643	5053	7
LOC100134391	2	0.040339	0.077958	0.801268	1989	1	0.9947	0.99789	1.0	19753	0
CCDC129	12	0.040351	0.07798	0.801268	1990	2	0.91048	0.97578	1.0	18201	3
BAAT	12	0.040378	0.078016	0.801268	1991	1	0.42364	0.74639	1.0	12952	4
POLH	66	0.040394	0.078041	0.801268	1992	6	0.053379	0.21249	0.740523	5872	16
SELK	4	0.040403	0.078053	0.801268	1993	1	0.49587	0.79783	1.0	13822	2
RAB23	12	0.040445	0.078114	0.801268	1995	2	0.9811	0.99432	1.0	19307	2
ARID5A	12	0.040445	0.078114	0.801268	1994	2	0.24064	0.56266	1.0	10465	7
THEMIS2	20	0.040528	0.078232	0.801993	1996	1	0.073133	0.26778	0.824409	6647	11
OR5W2	12	0.040556	0.078263	0.801993	1997	1	0.78972	0.93967	1.0	16923	2
ADAMTS17	12	0.0406	0.078338	0.802354	1998	1	0.022556	0.11046	0.541845	4168	9
SPAG16	12	0.040777	0.078603	0.804154	1999	2	0.45672	0.77037	1.0	13315	6
[truncated: 18,465 more rows]
