# Supplementary material for: Host–Receptor Post-Translational Modifications Refine Staphylococcal Leukocidin Cytotoxicity
Source: Toxins (Basel). 2020 Feb 6;12(2):106. doi: 10.3390/toxins12020106 (PMC7076806; doi:10.3390/toxins12020106)
Supplement: Supplementary file 1 [file toxins-12-00106-s001.zip › 20191018 Suppl Table 2.xlsx]

## Sheet: INDEX6_vs_INDEX8.gene_summary.t
id	num	neg|score	neg|p-value	neg|fdr	neg|rank	neg|goodsgrna	pos|score	pos|p-value	pos|fdr	pos|rank	pos|goodsgrna
SLC35B2	23	1.0	1.0	1.0	20461	0	5.7392e-52	0.0024191	0.000381	1	21
TPST2	12	1.0	1.0	1.0	20462	0	1.0886e-39	0.0024191	0.000381	2	12
C5AR1	12	1.0	1.0	1.0	20463	0	2.6943e-38	0.0024191	0.000381	3	12
PAPSS1	12	1.0	1.0	1.0	20464	0	4.0177e-36	0.0024191	0.000381	4	12
SLC35A1	15	1.0	1.0	1.0	20460	0	6.4309e-23	0.0024191	0.000381	5	13
CMAS	12	1.0	1.0	1.0	20459	0	4.2127e-16	0.0024191	0.000381	6	10
SGMS1	12	0.86293	0.96239	1.0	17246	1	1.7902e-14	0.0024191	0.000381	7	9
hsa-mir-3129	6	0.50918	0.8066	1.0	14091	1	2.7678e-05	0.0024191	0.000381	8	5
hsa-mir-5692c-1	5	1.0	1.0	1.0	20458	0	6.8098e-05	0.0024191	0.000381	9	5
hsa-mir-3133	4	1.0	1.0	1.0	20455	0	0.00014775	0.0024191	0.000381	10	4
XPO1	17	1.0	1.0	1.0	20430	0	0.00025735	0.0024191	0.000381	11	9
ECT2	15	0.97466	0.9924	1.0	18827	1	0.00088067	0.0024191	0.000381	12	7
HAUS6	12	0.050396	0.20309	0.595345	6979	2	0.0013931	0.0024191	0.000381	13	7
B3GALNT2	53	0.99986	0.99989	1.0	20187	12	0.0028622	0.016934	0.00231	14	12
NCBP1	31	0.99999	0.99999	1.0	20365	3	0.0029403	0.016934	0.00231	15	9
RNMT	10	0.99996	0.99997	1.0	20290	0	0.0031629	0.021772	0.002785	16	6
COPB2	13	0.99997	0.99998	1.0	20322	0	0.0050833	0.002661	0.003203	17	7
GNPNAT1	8	0.99945	0.99963	1.0	20002	0	0.0057888	0.031449	0.003575	18	5
hsa-mir-7976	5	0.96241	0.98924	1.0	18583	1	6.62e-07	0.038706	0.004169	19	4
DYNC1I2	31	0.012218	0.067107	0.311732	4405	6	0.0082276	0.005564	0.005693	20	10
hsa-mir-548f-4	6	1.0	1.0	1.0	20412	0	0.0087223	0.060478	0.005893	21	5
hsa-mir-4477a	10	0.99996	0.99997	1.0	20302	0	0.0098529	0.074993	0.006807	22	5
POLR3B	13	0.4171	0.74194	1.0	13288	4	0.013452	0.079831	0.006807	23	5
SCFD1	17	0.99999	0.99999	1.0	20370	1	0.014201	0.079831	0.006807	24	7
hsa-mir-376c	7	0.9999	0.99992	1.0	20228	0	0.016616	0.094346	0.007723	25	4
PRPF39	12	0.99984	0.99987	1.0	20169	0	0.017979	0.099184	0.007807	26	6
UNC50	12	0.99827	0.99914	1.0	19806	1	0.020117	0.01137	0.00831	27	5
CENPL	11	1.0	1.0	1.0	20451	0	0.020732	0.01137	0.00831	28	6
SENP6	13	0.23501	0.55498	1.0	11201	2	0.023624	0.12821	0.009047	29	6
DARS	12	0.05515	0.21729	0.618815	7184	2	0.024711	0.01524	0.010396	30	6
PAICS	12	0.98285	0.99469	1.0	19030	1	0.027236	0.16692	0.011019	31	5
ZNF780B	12	0.070359	0.25962	0.68288	7776	2	2.92e-06	0.18143	0.011603	32	6
WDR12	14	0.99999	0.99999	1.0	20371	0	0.036115	0.02153	0.013351	33	6
hsa-mir-5692a-2	7	0.0042633	0.027499	0.177408	3171	2	0.046861	0.25401	0.014584	34	3
hsa-mir-5692a-1	7	0.0042633	0.027499	0.177408	3172	2	0.046861	0.25401	0.014584	35	3
POLR1B	42	0.95494	0.98742	1.0	18449	8	0.047717	0.25885	0.014584	36	10
EGFP	13	0.01753	0.090505	0.368431	5027	9	0.049726	0.26368	0.014584	37	3
CDC27	42	0.9999	0.99992	1.0	20216	5	0.050884	0.27336	0.014598	38	10
SLC38A11	12	0.999	0.99941	1.0	19899	1	0.051719	0.02782	0.014598	39	6
UQCRB	16	0.93184	0.98185	1.0	18095	2	0.058585	0.03411	0.01745	40	7
RBM44	12	0.99523	0.9981	1.0	19540	2	0.068209	0.38464	0.018996	41	5
EIF2B3	12	0.99999	0.99999	1.0	20351	0	0.071764	0.39916	0.018996	42	6
FCF1	12	0.77285	0.93377	1.0	16289	1	0.071764	0.39916	0.018996	43	6
RAN	14	0.10033	0.32888	0.78257	8599	1	0.078278	0.04427	0.02059	44	6
EIF5	12	1.0	1.0	1.0	20435	0	0.089521	0.46205	0.021012	45	6
NPM1	12	0.9997	0.99977	1.0	20099	1	0.10551	0.51527	0.022732	46	6
SYT10	12	0.99983	0.99987	1.0	20164	0	0.10907	0.53463	0.022732	47	6
MIPOL1	12	0.99975	0.9998	1.0	20122	1	0.11121	0.05443	0.022732	48	5
hsa-mir-4427	7	0.99836	0.99917	1.0	19817	0	0.11137	0.05443	0.022732	49	2
hsa-mir-543	3	0.99999	0.99999	1.0	20354	0	0.01207	0.57333	0.023465	50	3
MRPS5	12	0.46923	0.7796	1.0	13741	2	0.13984	0.62655	0.025141	51	5
RPL24	5	1.0	1.0	1.0	20410	0	0.15013	0.06701	0.02606	52	4
hsa-mir-586	5	0.98585	0.99544	1.0	19109	0	0.15364	0.67494	0.02606	53	3
POLE2	13	0.7873	0.93908	1.0	16461	1	0.18406	0.79589	0.029438	54	6
hsa-mir-181b-1	8	0.99733	0.99884	1.0	19728	0	0.18457	0.79589	0.029438	55	4
IKBIP	15	0.86275	0.96235	1.0	17242	2	0.18906	0.80557	0.029438	56	6
PICALM	16	0.84857	0.95827	1.0	17091	3	0.20164	0.86847	0.031179	57	6
DTWD1	7	0.99678	0.99868	1.0	19687	0	0.21285	0.91201	0.032178	58	4
EIF3E	12	0.9997	0.99977	1.0	20098	1	2.2e-05	0.96523	0.033479	59	5
VPS13C	16	0.8983	0.97246	1.0	17642	1	0.02597	0.00011297	0.038531	60	6
TFRC	37	0.95471	0.98737	1.0	18442	5	0.27017	0.00011975	0.039684	61	9
MAD2L1	14	1.0	1.0	1.0	20417	0	0.27327	0.00012023	0.039684	62	5
KNTC1	12	0.75563	0.92707	1.0	16109	2	0.28359	0.00012507	0.040625	63	5
FAM227B	12	0.92677	0.98062	1.0	18041	1	0.34804	0.00015023	0.048035	64	5
ABCE1	27	0.98657	0.99564	1.0	19140	3	0.35912	0.00015603	0.049124	65	8
CARD8	18	0.72384	0.91457	1.0	15864	7	0.38312	0.00016716	0.05183	66	5
DYNC1H1	16	0.97316	0.992	1.0	18791	3	0.39779	0.00017345	0.052635	67	6
NAA35	12	0.9934	0.99749	1.0	19418	1	0.39923	0.0001749	0.052635	68	5
hsa-mir-1302-8	10	0.84003	0.95581	1.0	17001	2	0.44844	0.00019329	0.057325	69	5
FBXL5	13	0.99996	0.99997	1.0	20297	0	0.49052	0.00021071	0.061598	70	5
NDUFB5	14	0.9977	0.99896	1.0	19757	2	0.51941	0.0002257	0.062262	71	5
RPP30	10	0.9317	0.98182	1.0	18093	1	0.52459	0.00022716	0.062262	72	5
SNAPC5	4	0.94653	0.98541	1.0	18314	0	0.05304	0.00023054	0.062262	73	3
NOP58	12	0.97838	0.99349	1.0	18914	1	0.53222	0.00023078	0.062262	74	5
CDK7	12	1.0	1.0	1.0	20453	0	0.53531	0.00023199	0.062262	75	5
hsa-mir-4477b	10	0.99996	0.99997	1.0	20303	0	0.53899	0.00023393	0.062262	76	3
XRCC4	12	0.95288	0.98692	1.0	18418	2	0.54003	0.00023441	0.062262	77	5
ARFIP1	13	0.88029	0.96734	1.0	17436	3	0.54731	0.00023732	0.062262	78	5
TRIM24	12	0.29488	0.62611	1.0	11987	3	0.57537	0.00024893	0.064482	79	3
AMIGO2	12	0.48492	0.79048	1.0	13889	2	0.61678	0.00026489	0.06776	80	4
EIF4G2	12	1.0	1.0	1.0	20396	0	0.64469	0.00027409	0.069246	81	5
CKAP5	12	0.030734	0.13972	0.479302	5965	2	0.66477	0.00028231	0.070454	82	5
CCT8	16	0.99924	0.99952	1.0	19937	1	0.67975	0.00028957	0.070662	83	6
hsa-mir-8063	6	0.99807	0.99908	1.0	19781	0	0.68014	0.00029005	0.070662	84	4
MEF2A	17	0.95312	0.98698	1.0	18422	5	0.07301	0.0003157	0.076005	85	6
GTPBP4	12	0.49716	0.79888	1.0	14009	1	0.78233	0.00033989	0.080175	86	4
EIF2S3	27	0.99566	0.99826	1.0	19584	3	0.78532	0.00034085	0.080175	87	7
hsa-mir-548a-2	6	0.87992	0.96723	1.0	17433	1	0.79763	0.0003486	0.080803	88	4
hsa-mir-139	10	0.00045008	0.0036613	0.05066	1479	7	0.08152	0.00035489	0.080803	89	3
hsa-mir-1302-1	8	0.99997	0.99997	1.0	20308	0	0.81623	0.00035537	0.080803	90	4
NOL10	14	1.0	1.0	1.0	20436	0	0.84422	0.00037134	0.082908	91	5
PLSCR5	11	0.9201	0.97871	1.0	17938	3	0.85341	0.00037763	0.082908	92	5
CBLL1	12	0.88969	0.97005	1.0	17551	2	0.85749	0.00037908	0.082908	93	5
hsa-mir-4511	6	0.16946	0.46042	0.926633	10168	4	0.86697	0.00038198	0.082908	94	2
BRIX1	11	0.99999	0.99999	1.0	20378	0	0.87331	0.00038488	0.082908	95	4
DNAJC3	38	0.99925	0.99953	1.0	19938	4	0.89424	0.00039843	0.083635	96	7
TXNDC8	2	0.99991	0.99993	1.0	20233	0	0.90208	0.0004023	0.083635	97	2
SMC3	12	0.99993	0.99994	1.0	20244	0	0.91094	0.00040762	0.083635	98	5
ADSS	17	0.96201	0.98912	1.0	18576	4	0.91132	0.00040811	0.083635	99	6
METTL16	12	0.048374	0.197	0.584604	6894	2	0.92468	0.00041101	0.083635	100	5
RCN2	8	0.8091	0.94681	1.0	16704	2	0.95714	0.0004202	0.083635	101	4
RPL7	12	0.99982	0.99985	1.0	20156	0	0.95802	0.0004202	0.083635	102	5
CCT4	17	0.99729	0.99883	1.0	19724	2	0.96706	0.00042359	0.083635	103	5
ANAPC1	12	1.0	1.0	1.0	20452	0	0.97069	0.00042504	0.083635	104	5
hsa-mir-5687	5	0.99912	0.99947	1.0	19916	0	0.98304	0.0004323	0.084113	105	3
AZIN1	25	1.0	1.0	1.0	20457	0	0.00010003	0.00044004	0.084113	106	7
RFC1	27	0.63811	0.87881	1.0	15186	6	0.00010012	0.00044004	0.084113	107	7
MTBP	12	0.033616	0.1496	0.499219	6131	2	0.00010122	0.00044391	0.084113	108	4
FAM76A	7	0.025124	0.11967	0.438702	5582	2	0.00010541	0.00045649	0.085703	109	3
hsa-mir-6739	10	0.99534	0.99814	1.0	19548	1	0.0001091	0.00046907	0.087264	110	4
LCE2A	3	0.99989	0.99991	1.0	20207	0	0.00011069	0.00047584	0.087726	111	3
IPO11	12	0.9996	0.9997	1.0	20057	1	0.00011347	0.00048745	0.088718	112	5
TARDBP	12	0.35729	0.69104	1.0	12680	3	0.0001139	0.00049036	0.088718	113	4
PCDHA4	12	0.99963	0.99973	1.0	20069	1	0.00011498	0.00049423	0.088718	114	5
CDADC1	12	0.99721	0.9988	1.0	19719	1	0.00011831	0.00050826	0.089664	115	5
SAMM50	12	1.0	1.0	1.0	20456	0	0.00011831	0.00050826	0.089664	116	5
hsa-mir-1277	4	0.99996	0.99997	1.0	20294	0	0.00012095	0.00051939	0.090205	117	3
PPIA	8	0.98822	0.99608	1.0	19207	1	0.00012265	0.00052568	0.090205	118	4
RIF1	12	0.60735	0.86439	1.0	14943	2	0.0001238	0.00053197	0.090205	119	5
USP10	12	0.99364	0.99757	1.0	19434	2	0.0001238	0.00053197	0.090205	120	5
ZNF791	12	0.31737	0.65059	1.0	12238	3	0.00012475	0.00053535	0.090205	121	4
DBF4	18	0.99957	0.99969	1.0	20046	1	0.00012572	0.00053777	0.090205	122	6
AK6	10	0.96311	0.98942	1.0	18600	1	0.00013125	0.00056245	0.093576	123	4
TMEM263	12	0.57116	0.84393	1.0	14602	4	0.00013327	0.00056728	0.09362	124	5
DNAJC8	12	0.99994	0.99995	1.0	20262	0	0.00013799	0.00058325	0.095277	125	5
RPS15A	9	0.99997	0.99998	1.0	20320	0	0.00013873	0.00058664	0.095277	126	3
hsa-mir-3606	6	0.2205	0.53636	0.997553	11003	1	0.00014468	0.00061034	0.096313	127	3
RBM8A	56	0.42501	0.74778	1.0	13361	18	0.00014484	0.00061083	0.096313	128	6
PLK4	14	1.0	1.0	1.0	20395	0	0.00014522	0.00061131	0.096313	129	5
hsa-mir-487a	9	0.92609	0.98041	1.0	18030	1	0.00014534	0.00061228	0.096313	130	4
LIN9	17	0.92247	0.97938	1.0	17971	3	0.00014848	0.00062486	0.096313	131	5
ISCU	19	0.98937	0.99638	1.0	19251	2	0.00014863	0.00062486	0.096313	132	6
CEP55	12	0.99952	0.99966	1.0	20024	1	0.0001493	0.00062825	0.096313	133	5
MIS18A	6	0.046659	0.1917	0.577552	6787	2	0.00015001	0.00063067	0.096313	134	3
PSMA1	12	0.2279	0.54604	1.0	11101	2	0.00015202	0.00063937	0.09692	135	5
hsa-mir-1293	9	0.99598	0.99838	1.0	19618	1	0.00015925	0.00066502	0.100066	136	3
BCCIP	14	0.10033	0.32888	0.78257	8600	4	0.00016347	0.00068195	0.101238	137	4
hsa-mir-5692c-2	4	0.97946	0.9938	1.0	18939	0	0.00016708	0.00069163	0.101238	138	3
ZNF879	12	0.81433	0.9484	1.0	16759	4	0.00016715	0.00069163	0.101238	139	4
hsa-mir-3974	4	0.99576	0.99829	1.0	19591	0	0.00016732	0.0006926	0.101238	140	2
SLU7	12	0.99997	0.99997	1.0	20311	0	0.0001703	0.00070711	0.102626	141	5
hsa-mir-511	10	0.99943	0.99961	1.0	19996	0	0.00017594	0.00073033	0.10525	142	2
RPL39	4	0.99999	0.99999	1.0	20353	0	0.00018508	0.0007613	0.108533	143	3
PCK2	22	0.0008088	0.0062711	0.070477	1820	15	0.00018562	0.00076372	0.108533	144	2
ANK3	27	0.95669	0.98785	1.0	18479	5	0.00019899	0.000815	0.115022	145	6
FAM111B	13	0.94906	0.98602	1.0	18350	1	0.00021552	0.000875	0.122643	146	5
hsa-mir-759	5	0.99878	0.99933	1.0	19873	0	0.00021966	0.00089096	0.124032	147	3
ZNF189	12	0.996	0.99838	1.0	19620	1	0.00022275	0.00090209	0.124732	148	3
UBA5	14	0.74621	0.92346	1.0	16031	2	0.00022798	0.00092193	0.12662	149	5
DFFA	12	0.10775	0.34465	0.800916	8806	6	0.0002328	0.00094322	0.12868	150	3
MTMR6	12	0.94928	0.98606	1.0	18354	2	0.00024012	0.00097612	0.132286	151	4
GNAQ	12	0.80358	0.94498	1.0	16644	3	0.00024358	0.00099305	0.133696	152	4
CSE1L	14	1.0	1.0	1.0	20446	0	0.00024647	0.0010076	0.134724	153	5
hsa-mir-3673	8	1.0	1.0	1.0	20411	0	0.00024815	0.0010139	0.134724	154	4
EFCAB6	22	0.97974	0.99388	1.0	18950	4	0.00027225	0.0011014	0.145417	155	6
SSX3	2	0.99972	0.99979	1.0	20110	0	0.00027795	0.0011222	0.146989	156	2
hsa-mir-376a-1	4	0.99491	0.998	1.0	19521	0	0.00028177	0.0011363	0.146989	157	2
UBE2V2	14	0.82639	0.95187	1.0	16866	3	0.00028244	0.0011401	0.146989	158	4
SUPT16H	12	0.83017	0.95297	1.0	16902	2	0.00028303	0.0011421	0.146989	159	4
SCD5	28	0.22907	0.5475	1.0	11118	6	0.0002925	0.0011716	0.149578	160	6
CEP135	12	0.99154	0.99695	1.0	19326	2	0.00029521	0.0011832	0.149578	161	4
DPH5	12	0.8817	0.96773	1.0	17452	2	0.00029638	0.0011871	0.149578	162	3
C16orf72	38	0.95064	0.98637	1.0	18380	9	0.00029711	0.0011914	0.149578	163	7
FUT9	87	0.99997	0.99998	1.0	20314	15	0.00030186	0.001205	0.150285	164	12
FASTKD2	12	1.0	1.0	1.0	20439	0	0.0003033	0.0012117	0.150285	165	4
RBBP4	88	0.13219	0.39347	0.859111	9372	21	0.00031589	0.001249	0.153972	166	13
LRRC34	15	0.81139	0.94752	1.0	16726	2	0.00031892	0.0012611	0.154533	167	4
ETF1	45	0.92214	0.97928	1.0	17963	6	0.0003221	0.0012717	0.154909	168	8
hsa-mir-378d-1	5	0.97522	0.99256	1.0	18839	0	0.00032892	0.0012916	0.156395	169	3
hsa-mir-889	5	0.89157	0.97058	1.0	17570	1	0.00033798	0.0013245	0.159313	170	3
KLC1	12	0.0041515	0.026917	0.175367	3141	4	0.00033994	0.0013312	0.159313	171	4
NSUN3	12	0.99074	0.99673	1.0	19294	2	0.00034414	0.0013462	0.15936	172	4
SKA3	12	0.99445	0.99785	1.0	19477	1	0.00034449	0.0013472	0.15936	173	4
TRMT10C	12	0.96308	0.98942	1.0	18599	1	0.00034897	0.001367	0.160777	174	4
hsa-mir-494	8	0.9629	0.98937	1.0	18594	1	0.00035256	0.001384	0.161144	175	4
SGCG	11	0.94201	0.9843	1.0	18234	3	0.00035317	0.0013859	0.161144	176	4
CDK1	19	0.0015665	0.011351	0.103651	2241	3	0.00036133	0.0014198	0.164149	177	5
TOR1A	12	0.62676	0.8738	1.0	15101	5	0.00037033	0.0014585	0.166796	178	4
C9orf163	9	0.0077563	0.045675	0.24507	3814	4	0.00037067	0.001459	0.166796	179	2
hsa-mir-3975	5	0.98324	0.99479	1.0	19042	0	0.00037452	0.001474	0.167574	180	3
SURF1	13	0.12277	0.37511	0.839126	9148	4	0.00038593	0.0015195	0.17179	181	4
XRN1	12	0.99265	0.99725	1.0	19380	2	0.00038981	0.0015335	0.172424	182	4
DDX17	42	0.29983	0.63159	1.0	12055	6	0.00039748	0.0015644	0.174945	183	8
SNAPC1	17	0.39301	0.72366	1.0	13063	1	0.00040433	0.0015925	0.175304	184	4
KRIT1	12	0.99993	0.99995	1.0	20260	0	0.00040656	0.0015998	0.175304	185	4
COPB1	13	0.83141	0.95335	1.0	16908	1	0.00040913	0.0016046	0.175304	186	4
PPP1R13B	12	0.42405	0.7471	1.0	13350	3	0.00041029	0.0016104	0.175304	187	3
KIF23	20	0.0024531	0.017047	0.131051	2662	1	0.00041399	0.0016273	0.175304	188	4
DCTN1	21	0.020757	0.10346	0.401044	5276	9	0.00041559	0.0016312	0.175304	189	5
GNG11	2	0.99958	0.99969	1.0	20050	0	0.00041718	0.0016346	0.175304	190	2
TOPBP1	14	1.0	1.0	1.0	20402	0	0.00042117	0.0016448	0.175304	191	5
ADAM21	14	0.6203	0.87087	1.0	15042	5	0.00042117	0.0016448	0.175304	192	5
ALYREF	10	0.014392	0.07676	0.335501	4682	3	0.00042761	0.0016675	0.176807	193	4
CPSF6	40	0.99889	0.99937	1.0	19887	5	0.00043073	0.0016777	0.176967	194	8
hsa-mir-644a	4	0.93113	0.98168	1.0	18086	1	0.00043461	0.0016902	0.177137	195	3
PSMD11	41	0.11011	0.34958	0.806425	8871	17	0.00043909	0.0017043	0.177137	196	8
LOC730159	5	0.98895	0.99628	1.0	19233	0	0.00043943	0.0017052	0.177137	197	3
hsa-mir-548ao	4	0.98709	0.99577	1.0	19159	0	0.00044806	0.0017362	0.179443	198	2
DDX50	12	0.60534	0.86325	1.0	14919	2	0.00045149	0.0017473	0.179686	199	4
PLA2G1B	8	0.45589	0.7701	1.0	13629	3	0.00045962	0.0017691	0.180213	200	3
ZBED6	12	0.94192	0.98428	1.0	18232	3	0.0004597	0.0017701	0.180213	201	4
ZMYM5	12	0.64359	0.88119	1.0	15233	3	0.00047034	0.0018078	0.182437	202	3
LYPD6B	11	0.99488	0.99799	1.0	19517	1	0.00047118	0.0018097	0.182437	203	4
RPL27A	12	0.87848	0.96684	1.0	17417	2	0.0004795	0.0018412	0.184327	204	4
CCNYL1	15	0.63395	0.87696	1.0	15159	4	0.00048067	0.0018465	0.184327	205	5
NAMPT	12	0.25939	0.58509	1.0	11523	2	0.00048701	0.0018644	0.185082	206	4
hsa-mir-5692b	7	0.43256	0.75344	1.0	13421	1	0.00048893	0.0018722	0.185082	207	3
ARF4	11	0.97817	0.99342	1.0	18907	2	0.00049897	0.0018925	0.186191	208	4
NUP155	20	0.31815	0.6514	1.0	12251	7	0.0005053	0.0019162	0.187621	209	4
GBAS	14	0.81485	0.94856	1.0	16764	4	0.00051109	0.0019399	0.188328	210	2
hsa-mir-495	3	0.99965	0.99974	1.0	20079	0	0.00051251	0.0019423	0.188328	211	2
FBXO5	12	0.99987	0.99989	1.0	20190	0	0.00051557	0.0019525	0.188328	212	4
PRSS42	12	0.46203	0.77449	1.0	13677	5	0.00051749	0.0019602	0.188328	213	4
UQCC2	9	0.14033	0.4087	0.876792	9539	2	0.00052954	0.0020042	0.191658	214	3
SDAD1	27	0.76542	0.93088	1.0	16196	6	0.00053701	0.0020255	0.192793	215	6
THAP5	17	0.99998	0.99999	1.0	20343	1	0.00054004	0.0020367	0.192955	216	5
CXADR	43	0.2945	0.62565	1.0	11975	9	0.00055888	0.0020952	0.196377	217	8
GSPT1	17	0.99128	0.99688	1.0	19314	2	0.00056214	0.0021073	0.196377	218	5
ZNF136	12	0.94817	0.98581	1.0	18336	3	0.00056365	0.0021112	0.196377	219	4
SMC1B	12	0.58568	0.85223	1.0	14766	2	0.00056365	0.0021112	0.196377	220	4
QRSL1	12	0.99586	0.99833	1.0	19606	1	0.00057042	0.0021358	0.197773	221	4
SRRD	12	0.99844	0.9992	1.0	19828	1	0.00057965	0.0021721	0.200227	222	4
TSEN2	12	0.017246	0.089251	0.365947	4990	3	0.0005952	0.0022152	0.203281	223	2
UGP2	13	0.99996	0.99997	1.0	20295	0	0.0006023	0.0022404	0.204672	224	4
ARL5B	28	0.97348	0.99208	1.0	18799	2	0.00061967	0.0022984	0.209043	225	6
ZWILCH	16	0.761	0.92914	1.0	16156	1	0.00064133	0.0023744	0.214093	226	5
C1orf141	11	0.53077	0.81983	1.0	14275	3	0.00064159	0.0023749	0.214093	227	4
hsa-mir-4438	7	0.98254	0.99462	1.0	19021	1	0.00065095	0.0024053	0.214572	228	2
GEMIN6	12	0.75792	0.92793	1.0	16124	2	0.00065439	0.0024116	0.214572	229	4
SAMD9	12	1.0	1.0	1.0	20450	0	0.00065439	0.0024116	0.214572	230	4
BST1	16	0.87536	0.96597	1.0	17383	5	0.00066142	0.0024348	0.215191	231	5
CCT6A	21	0.99862	0.99926	1.0	19850	4	0.00066818	0.0024644	0.215191	232	5
ZNF518A	24	0.99911	0.99946	1.0	19912	3	0.00067195	0.0024736	0.215191	233	4
CD180	12	0.99832	0.99916	1.0	19810	1	0.00067487	0.0024823	0.215191	234	4
RFC4	12	0.7049	0.907	1.0	15708	2	0.00067487	0.0024823	0.215191	235	4
ZNF107	12	0.9455	0.98517	1.0	18298	2	0.00067487	0.0024823	0.215191	236	4
SPANXN4	2	0.99932	0.99956	1.0	19957	0	0.00068205	0.0025036	0.215191	237	2
DDX6	12	0.35948	0.69315	1.0	12713	3	0.00068293	0.0025069	0.215191	238	3
ATP5A1	16	0.69977	0.90493	1.0	15671	5	0.00068511	0.0025132	0.215191	239	5
hsa-mir-1284	9	0.99851	0.99922	1.0	19837	0	0.00070262	0.0025727	0.219369	240	3
GLRX3	12	0.18808	0.49107	0.955612	10516	2	0.00071174	0.0026076	0.220491	241	3
RBM39	15	0.99191	0.99705	1.0	19341	3	0.00071522	0.0026173	0.220491	242	4
ATR	12	0.99696	0.99874	1.0	19707	1	0.00071567	0.0026182	0.220491	243	4
OSBPL2	16	0.45502	0.76948	1.0	13618	4	0.00072284	0.0026376	0.22121	244	5
hsa-mir-4668	5	0.97069	0.99135	1.0	18737	0	0.00072789	0.0026579	0.222004	245	2
OR5H6	6	0.99726	0.99882	1.0	19722	0	0.00074571	0.002715	0.224968	246	3
CCP110	12	0.94716	0.98557	1.0	18327	1	0.00074904	0.0027232	0.224968	247	4
UBE2U	10	0.91026	0.97588	1.0	17803	2	0.00074965	0.0027264	0.224968	248	4
VCPKMT	11	0.014697	0.078105	0.33856	4721	4	0.00075898	0.0027532	0.226079	249	3
hsa-mir-1279	2	0.99924	0.99952	1.0	19936	0	0.00076129	0.0027619	0.226079	250	2
LSM8	100	1.0	1.0	1.0	20432	12	0.0007655	0.0027808	0.226717	251	13
OR5AK2	12	0.74377	0.92249	1.0	16016	2	0.00078516	0.0028572	0.231617	252	4
TCP1	20	0.99049	0.99667	1.0	19288	3	0.00078756	0.0028635	0.231617	253	4
METTL9	15	0.85024	0.95875	1.0	17106	3	0.00079356	0.0028838	0.232342	254	4
HNRNPK	25	1.0	0.99999	1.0	20386	2	0.00079686	0.0028964	0.23244	255	5
C5orf34	12	0.023969	0.11544	0.43031	5489	2	0.00080727	0.0029327	0.234433	256	4
PDK1	29	0.99999	0.99999	1.0	20355	2	0.0008129	0.0029516	0.235023	257	6
MMRN1	12	0.87267	0.96519	1.0	17362	4	0.00082449	0.0029883	0.237029	258	4
HHLA2	19	0.99872	0.9993	1.0	19862	2	0.00083027	0.0030043	0.237224	259	5
RPL10	29	0.6303	0.87539	1.0	15130	13	0.00083291	0.003014	0.237224	260	4
BRIP1	12	0.99998	0.99998	1.0	20333	0	0.00084995	0.0030662	0.239255	261	4
hsa-mir-1321	5	0.99999	0.99999	1.0	20368	0	0.00085012	0.0030672	0.239255	262	3
MRGPRX1	11	0.42683	0.74918	1.0	13373	5	0.00085227	0.0030749	0.239255	263	3
DNAJB6	17	0.21449	0.52847	0.991263	10910	6	0.00085518	0.0030866	0.239255	264	5
TAAR8	12	0.82485	0.95143	1.0	16852	3	0.00087318	0.0031461	0.242948	265	4
CCDC38	12	0.99995	0.99996	1.0	20279	0	0.00087987	0.0031703	0.243775	266	4
ASXL3	12	0.9983	0.99915	1.0	19809	1	0.00088423	0.0031814	0.243775	267	4
MYL10	10	0.91834	0.97821	1.0	17918	2	0.00088726	0.0031925	0.243775	268	3
ASPH	19	0.99993	0.99994	1.0	20249	1	0.00089704	0.0032293	0.243897	269	4
CCDC88C	12	0.042515	0.17869	0.555981	6575	7	0.00090812	0.0032661	0.243897	270	4
PPAT	12	0.049407	0.20011	0.590022	6931	3	0.00090851	0.003267	0.243897	271	3
ZNF627	13	0.99991	0.99993	1.0	20235	0	0.00091471	0.0032835	0.243897	272	4
FOXI3	12	0.62513	0.87309	1.0	15085	2	0.00091493	0.0032849	0.243897	273	2
SLC25A40	11	0.99985	0.99988	1.0	20174	0	0.00091768	0.0032917	0.243897	274	3
hsa-mir-548w	5	0.96778	0.99063	1.0	18679	1	0.00091939	0.0032975	0.243897	275	2
ARL1	34	0.11186	0.35322	0.810629	8916	9	0.0009198	0.0032994	0.243897	276	7
GSDMC	12	0.9999	0.99992	1.0	20219	0	0.00092049	0.0033014	0.243897	277	4
TPR	21	0.99228	0.99715	1.0	19362	2	0.00093567	0.0033473	0.246403	278	5
PRAMEF2	12	0.10478	0.3384	0.793508	8727	4	0.00094678	0.0033793	0.247189	279	4
NPL	15	0.78468	0.93814	1.0	16431	5	0.00094801	0.0033822	0.247189	280	4
SDHD	8	0.80432	0.94524	1.0	16652	2	0.00095358	0.0033986	0.247507	281	3
C6orf203	11	0.278	0.60708	1.0	11765	5	0.00095808	0.0034185	0.248069	282	3
AHCTF1	12	0.99999	0.99999	1.0	20382	0	0.0009649	0.0034422	0.248907	283	4
SMARCA5	12	0.63984	0.87955	1.0	15205	3	0.00098361	0.0035056	0.252597	284	4
GFM1	12	0.31553	0.64864	1.0	12221	2	0.0010076	0.0035728	0.255643	285	4
ABCA13	12	0.94757	0.98567	1.0	18333	2	0.0010076	0.0035728	0.255643	286	4
EPC2	19	0.79024	0.94013	1.0	16493	5	0.0010122	0.0035878	0.255822	287	4
SLC38A2	12	0.99999	0.99999	1.0	20345	0	0.0010331	0.0036565	0.259178	288	4
SUCO	39	0.16102	0.44594	0.913165	9993	11	0.0010345	0.0036604	0.259178	289	7
CEPT1	12	0.99948	0.99964	1.0	20007	1	0.0010412	0.0036783	0.259178	290	3
hsa-mir-320b-1	7	0.99987	0.99989	1.0	20193	0	0.0010464	0.0036855	0.259178	291	2
CD86	13	0.97165	0.9916	1.0	18754	2	0.00105	0.0036991	0.25924	292	4
CDC20B	12	0.97161	0.99158	1.0	18753	3	0.0010549	0.003715	0.25947	293	4
SF3B3	73	0.42184	0.74549	1.0	13329	22	0.0010598	0.0037281	0.259497	294	7
ACTR6	12	0.059926	0.23107	0.638663	7400	1	0.0010721	0.003776	0.26194	295	4
GALNT13	12	0.048374	0.197	0.584604	6896	2	0.0010787	0.0037997	0.262694	296	2
CCDC169	16	0.99773	0.99896	1.0	19759	2	0.0010924	0.0038491	0.264926	297	4
AHI1	12	0.82736	0.95217	1.0	16874	1	0.0010979	0.003867	0.264926	298	3
PPCS	19	0.67613	0.89517	1.0	15476	6	0.001099	0.0038708	0.264926	299	4
TAF12	5	0.48079	0.78763	1.0	13851	1	0.001117	0.0039226	0.267574	300	3
IFRD1	13	0.056845	0.22216	0.625786	7264	2	0.0011399	0.0039937	0.271521	301	4
DHX36	12	0.99901	0.99942	1.0	19900	1	0.0011597	0.0040523	0.272782	302	4
LACC1	12	0.99551	0.9982	1.0	19571	1	0.0011597	0.0040523	0.272782	303	4
PLCB4	12	0.62394	0.87256	1.0	15072	2	0.0011597	0.0040523	0.272782	304	4
hsa-mir-576	10	0.99881	0.99934	1.0	19879	1	0.0011672	0.0040818	0.273004	305	3
RRM1	19	0.0015356	0.011152	0.102576	2224	3	0.0011772	0.0041094	0.273004	306	4
USP7	15	0.94677	0.98547	1.0	18321	2	0.0011794	0.00412	0.273004	307	3
CCDC66	15	1.0	1.0	1.0	20406	0	0.0011851	0.0041374	0.273004	308	4
TDG	12	0.62637	0.87364	1.0	15097	2	0.0011899	0.0041534	0.273004	309	4
ZNF780A	9	0.9985	0.99922	1.0	19836	0	0.0011915	0.0041582	0.273004	310	3
hsa-mir-4699	4	0.9696	0.99108	1.0	18717	0	0.0011996	0.0041795	0.273004	311	2
C6orf62	10	0.047865	0.19547	0.582917	6860	2	0.0012016	0.0041858	0.273004	312	2
RABL3	11	0.79432	0.9416	1.0	16537	2	0.0012024	0.0041877	0.273004	313	1
LRRC66	12	0.81206	0.94773	1.0	16734	2	0.0012104	0.0042105	0.273004	314	4
DCTPP1	8	0.19451	0.50102	0.964438	10631	1	0.0012162	0.004226	0.273004	315	2
OR8U1	12	0.27333	0.60164	1.0	11695	7	0.0012196	0.0042323	0.273004	316	2
TRAPPC8	12	0.0049391	0.031186	0.192651	3311	3	0.0012302	0.0042594	0.273004	317	3
ACBD5	28	0.98592	0.99546	1.0	19115	4	0.0012313	0.0042627	0.273004	318	4
CSTF3	12	0.99653	0.99858	1.0	19665	1	0.0012336	0.004269	0.273004	319	4
CROT	12	0.92779	0.98089	1.0	18051	1	0.0012336	0.004269	0.273004	320	4
DSP	12	0.035112	0.15471	0.509672	6212	8	0.0012439	0.0043043	0.274405	321	2
BCL2L2-PABPN1	6	0.89718	0.97216	1.0	17634	1	0.0012548	0.0043353	0.275521	322	3
PDS5B	12	0.99996	0.99997	1.0	20300	0	0.0012603	0.0043518	0.27571	323	4
hsa-mir-548o-2	2	0.99873	0.9993	1.0	19863	0	0.0012744	0.0043895	0.277243	324	2
hsa-mir-488	7	0.99124	0.99686	1.0	19311	1	0.0012819	0.0044118	0.277791	325	3
USP48	12	0.90628	0.97475	1.0	17747	2	0.0013054	0.0044872	0.280201	326	4
CENPI	12	1.0	1.0	1.0	20415	0	0.0013054	0.0044872	0.280201	327	4
MCM6	18	0.0042112	0.027225	0.176417	3158	3	0.0013072	0.0044911	0.280201	328	3
MEF2C	18	0.39582	0.72578	1.0	13091	9	0.0013249	0.0045467	0.28281	329	3
NAA15	12	0.99778	0.99898	1.0	19763	1	0.0013367	0.004585	0.284323	330	3
TM9SF3	12	0.95018	0.98627	1.0	18368	1	0.0013483	0.0046159	0.285324	331	3
CTNNBL1	12	0.43871	0.75784	1.0	13476	4	0.0013539	0.004629	0.285324	332	3
NFU1	8	0.99986	0.99989	1.0	20188	0	0.001379	0.0046982	0.288719	333	3
VMP1	12	0.99938	0.99959	1.0	19982	1	0.0013879	0.0047277	0.289663	334	4
TOE1	12	0.24127	0.56297	1.0	11307	2	0.001405	0.0047819	0.290375	335	3
HPS1	12	0.0014403	0.010566	0.099185	2180	9	0.001405	0.0047819	0.290375	336	3
PPIP5K2	12	0.94938	0.98609	1.0	18357	2	0.001405	0.0047819	0.290375	337	3
ZC3H7A	12	1.0	1.0	1.0	20421	0	0.0014113	0.0048012	0.290688	338	4
UTP20	16	0.033122	0.14795	0.496087	6103	2	0.0014558	0.0049377	0.298067	339	4
DCK	9	0.88909	0.96987	1.0	17543	3	0.0014669	0.0049686	0.298689	340	1
RAD17	18	0.016993	0.088154	0.363265	4966	1	0.0014702	0.0049773	0.298689	341	5
ABCD3	12	0.46762	0.77845	1.0	13728	3	0.0014795	0.0050011	0.298689	342	4
YIPF6	15	0.2788	0.60798	1.0	11776	5	0.0014814	0.0050064	0.298689	343	4
CFL2	22	0.97141	0.99153	1.0	18748	3	0.0014982	0.0050552	0.300728	344	5
C11orf1	11	0.63589	0.87784	1.0	15173	4	0.0015159	0.0051128	0.30271	345	3
FAM178A	14	0.064019	0.24251	0.657479	7548	4	0.0015182	0.0051181	0.30271	346	4
CCDC126	9	0.72246	0.91402	1.0	15856	1	0.0015277	0.0051477	0.303148	347	3
ZNF540	13	0.10811	0.34539	0.801836	8814	3	0.0015469	0.0052014	0.303148	348	4
KIF18A	12	0.27314	0.00027699	0.011687	484	2	0.0015484	0.0052067	0.303148	349	4
RNF111	12	0.92329	0.97962	1.0	17982	2	0.0015508	0.0052144	0.303148	350	3
KPNA3	12	0.82922	0.95269	1.0	16893	2	0.0015508	0.0052144	0.303148	351	3
ADSL	12	0.14072	0.40946	0.877123	9551	3	0.0015508	0.0052144	0.303148	352	3
CCDC171	12	0.46323	0.77536	1.0	13691	1	0.0015643	0.0052522	0.304476	353	4
PRKAB2	55	0.93473	0.98255	1.0	18135	11	0.0015698	0.0052705	0.304679	354	7
RAB11A	12	0.0057892	0.035647	0.209017	3490	3	0.0015835	0.0053088	0.305165	355	4
ARFGEF2	12	0.51164	0.80814	1.0	14122	6	0.0015835	0.0053088	0.305165	356	4
COPG1	12	0.014934	0.079166	0.341134	4749	3	0.0016408	0.0054767	0.312185	357	4
CASC4	12	0.99926	0.99953	1.0	19943	1	0.0016408	0.0054767	0.312185	358	4
DZIP3	12	0.2279	0.54604	1.0	11105	2	0.0016408	0.0054767	0.312185	359	4
WDR70	12	0.028763	0.13279	0.467099	5813	5	0.0016588	0.0055241	0.312781	360	4
hsa-mir-4263	8	0.9578	0.9881	1.0	18498	1	0.0016614	0.0055289	0.312781	361	2
DDX27	12	0.66391	0.89004	1.0	15389	3	0.001663	0.0055362	0.312781	362	2
TPI1	22	0.81186	0.94767	1.0	16730	4	0.0016676	0.0055483	0.312781	363	4
PHAX	12	0.35142	0.68535	1.0	12630	4	0.0016899	0.0056131	0.313374	364	4
MAP10	12	0.99698	0.99874	1.0	19709	1	0.0016899	0.0056131	0.313374	365	4
EXOC5	12	0.97189	0.99166	1.0	18758	2	0.0016899	0.0056131	0.313374	366	4
SLC20A1	12	0.8666	0.96343	1.0	17294	3	0.0016968	0.0056353	0.313374	367	3
GPALPP1	12	0.98285	0.99469	1.0	19029	1	0.0016968	0.0056353	0.313374	368	3
POLD3	12	0.0090967	0.052246	0.265829	4022	4	0.0017207	0.0057103	0.316684	369	3
MNAT1	12	0.010563	0.059364	0.287465	4226	2	0.00173	0.005737	0.3173	370	2
SYF2	13	0.69282	0.9021	1.0	15604	3	0.0017389	0.0057636	0.317913	371	3
UBA2	12	0.67807	0.89597	1.0	15494	2	0.0017581	0.0058192	0.320119	372	4
NOC3L	12	0.98309	0.99475	1.0	19038	2	0.0017677	0.0058463	0.320747	373	4
EIF2B1	12	0.93929	0.98365	1.0	18194	2	0.0017862	0.0059053	0.322521	374	4
CST5	4	0.29862	0.6302	1.0	12036	2	0.0017877	0.0059102	0.322521	375	2
TANGO6	12	0.2384	0.5593	1.0	11255	3	0.0018013	0.0059518	0.323647	376	4
DAB2	12	0.56233	0.83874	1.0	14545	6	0.0018046	0.0059624	0.323647	377	3
RBM27	12	0.99964	0.99974	1.0	20073	1	0.0018097	0.0059784	0.323655	378	3
hsa-mir-627	7	0.99993	0.99994	1.0	20248	0	0.0018179	0.0060079	0.323671	379	3
DFNA5	20	0.18713	0.48955	0.954305	10497	7	0.0018185	0.0060103	0.323671	380	5
C12orf29	6	0.94346	0.98467	1.0	18264	1	0.00183	0.0060432	0.324341	381	3
ARPC3	12	0.99876	0.99932	1.0	19869	1	0.0018356	0.0060669	0.324341	382	4
ANKRD18A	12	0.3446	0.67853	1.0	12558	7	0.0018367	0.0060703	0.324341	383	2
BBS12	12	0.88426	0.96849	1.0	17489	1	0.0018603	0.0061385	0.326002	384	3
PCNA	13	0.20206	0.51155	0.975252	10734	3	0.0018626	0.0061443	0.326002	385	4
RPS6	12	0.081901	0.28772	0.725905	8109	2	0.0018648	0.0061492	0.326002	386	4
hsa-mir-376a-2	8	0.99865	0.99927	1.0	19852	0	0.001872	0.0061685	0.326183	387	2
hsa-mir-548ah	3	0.87832	0.9668	1.0	17414	0	0.0019041	0.0062721	0.330373	388	1
C1orf131	12	0.99789	0.99901	1.0	19770	1	0.0019069	0.0062808	0.330373	389	3
CLTC	42	0.027585	0.12858	0.458262	5742	6	0.0019221	0.0063292	0.330373	390	7
ZNF451	23	0.46912	0.77952	1.0	13740	4	0.0019235	0.0063335	0.330373	391	5
POLR2H	17	0.068887	0.25569	0.677684	7721	7	0.0019237	0.006334	0.330373	392	3
ARRDC3	12	0.77109	0.93311	1.0	16266	3	0.0019268	0.0063446	0.330373	393	4
WASF1	12	0.0063689	0.038682	0.220365	3591	5	0.0019468	0.0064095	0.332184	394	3
G2E3	12	0.80756	0.94635	1.0	16685	3	0.0019476	0.0064119	0.332184	395	4
hsa-mir-633	6	0.99997	0.99997	1.0	20313	0	0.0019619	0.0064588	0.33293	396	3
hsa-mir-1255b-2	6	0.99937	0.99959	1.0	19980	0	0.0019619	0.0064588	0.33293	397	3
MFN2	12	0.99742	0.99886	1.0	19737	1	0.0019739	0.0064927	0.333835	398	3
SMC6	12	0.046678	0.19176	0.577552	6791	2	0.0019934	0.0065551	0.335341	399	4
ZNF670	12	0.54853	0.83053	1.0	14414	3	0.0019934	0.0065551	0.335341	400	4
SAMD9L	12	0.99989	0.99991	1.0	20215	0	0.0019997	0.0065759	0.335341	401	3
hsa-mir-1273c	8	0.01621	0.084739	0.353752	4902	4	0.0020051	0.0065875	0.335341	402	2
SMYD4	12	0.25835	0.58386	1.0	11510	3	0.002015	0.0066185	0.336081	403	4
LMNTD1	17	0.93129	0.98172	1.0	18089	2	0.002053	0.006737	0.338247	404	2
MTHFD1	12	0.82837	0.95245	1.0	16882	2	0.0020545	0.0067438	0.338247	405	4
ESCO2	12	0.99608	0.99841	1.0	19630	1	0.0020545	0.0067438	0.338247	406	4
IPO7	12	0.16139	0.44658	0.913776	9997	3	0.0020545	0.0067438	0.338247	407	4
SASS6	12	0.98693	0.99573	1.0	19155	2	0.0020545	0.0067438	0.338247	408	4
EIF3J	7	0.98575	0.99541	1.0	19108	1	0.002069	0.0067854	0.339502	409	3
COG2	12	0.9967	0.99865	1.0	19674	2	0.0020876	0.006843	0.340558	410	4
ANKRD18B	12	0.98738	0.99584	1.0	19169	2	0.0020881	0.0068435	0.340558	411	2
hsa-mir-548ad	6	0.9121	0.9764	1.0	17830	1	0.0021049	0.0068904	0.340558	412	1
ALG11	12	0.99999	0.99999	1.0	20347	0	0.0021057	0.0068923	0.340558	413	4
ACTR2	12	0.75563	0.92707	1.0	16108	3	0.0021057	0.0068923	0.340558	414	4
RPL32	24	0.030742	0.13975	0.479302	5966	9	0.0021103	0.0069064	0.340558	415	5
NARS	20	0.046121	0.19002	0.575656	6755	5	0.0021199	0.0069339	0.341096	416	5
hsa-mir-1244-3	6	0.99637	0.99852	1.0	19654	0	0.0021268	0.0069567	0.341394	417	3
TRIM51	13	0.83498	0.95434	1.0	16944	2	0.0021446	0.0070118	0.343278	418	3
SDHA	14	0.00037202	0.0030595	0.04527	1383	5	0.002155	0.0070496	0.343658	419	4
hsa-mir-548al	3	0.89429	0.97134	1.0	17599	0	0.0021595	0.0070651	0.343658	420	2
WAPAL	12	0.99871	0.99929	1.0	19860	1	0.0021639	0.0070796	0.343658	421	4
SPZ1	11	0.99848	0.99921	1.0	19834	1	0.0021662	0.0070868	0.343658	422	3
TXNL1	12	0.88564	0.96886	1.0	17505	4	0.002176	0.0071125	0.343658	423	3
SHOC2	16	0.24425	0.5667	1.0	11346	4	0.0021786	0.0071231	0.343658	424	4
HMCN1	12	0.80555	0.94571	1.0	16669	2	0.0021828	0.0071371	0.343658	425	4
RAP1GDS1	21	0.99997	0.99998	1.0	20324	2	0.0022058	0.0072049	0.346105	426	5
LOC100134391	2	0.99777	0.99898	1.0	19762	0	0.0022301	0.0072818	0.348223	427	2
APOBEC3A	4	0.18685	0.48909	0.953994	10491	2	0.0022317	0.0072852	0.348223	428	2
RICTOR	22	0.7737	0.93409	1.0	16295	4	0.0022388	0.0073094	0.348223	429	5
ALDH1L1	20	0.52016	0.81334	1.0	14187	9	0.0022484	0.0073341	0.348223	430	3
PRKRIR	21	0.99003	0.99654	1.0	19272	4	0.0022486	0.0073341	0.348223	431	5
CC2D2B	15	0.99996	0.99997	1.0	20289	1	0.0022786	0.0074129	0.351153	432	4
NEK9	12	0.94163	0.98422	1.0	18229	2	0.002369	0.0076606	0.361512	433	1
MIS12	7	0.98605	0.99549	1.0	19121	1	0.002372	0.0076669	0.361512	434	3
THOC1	12	1.0	1.0	1.0	20426	0	0.0023873	0.0077042	0.361874	435	3
THSD1	12	0.67273	0.89373	1.0	15455	3	0.0023899	0.00771	0.361874	436	2
LIMA1	28	0.46801	0.77873	1.0	13737	7	0.0024068	0.0077526	0.36304	437	5
CSF3R	12	0.0015219	0.011069	0.101957	2221	9	0.0024149	0.0077724	0.363138	438	1
DAG1	32	0.0014487	0.010615	0.099511	2183	20	0.0024262	0.007799	0.363551	439	2
SKIV2L2	14	0.11454	0.35874	0.818799	8965	1	0.0024411	0.0078358	0.363878	440	3
TMOD3	33	0.99169	0.99699	1.0	19330	9	0.0024424	0.0078416	0.363878	441	6
GNL3	12	0.99971	0.99978	1.0	20103	1	0.0024634	0.0078996	0.365144	442	3
CAND1	23	0.99191	0.99705	1.0	19339	1	0.0024699	0.0079161	0.365144	443	5
TAS2R31	5	0.69057	0.90115	1.0	15587	1	0.0024722	0.0079224	0.365144	444	2
SYNPR	12	0.7604	0.92892	1.0	16151	3	0.0024873	0.0079592	0.365948	445	3
UBA6	33	0.99952	0.99966	1.0	20023	2	0.0024918	0.0079756	0.365948	446	6
CLECL1	9	0.99936	0.99958	1.0	19972	0	0.0025042	0.0080003	0.366259	447	3
CUL3	14	0.99432	0.99781	1.0	19472	2	0.0025307	0.0080685	0.368558	448	4
KIF11	12	1.0	1.0	1.0	20409	0	0.0025688	0.0081832	0.372963	449	3
EFTUD1	15	0.99759	0.99892	1.0	19746	2	0.0025836	0.0082272	0.373086	450	4
SRP72	13	0.99767	0.99895	1.0	19754	1	0.0025925	0.0082504	0.373086	451	4
PPIL6	13	0.0013691	0.010108	0.09632	2146	7	0.0025925	0.0082504	0.373086	452	4
PLEKHA3	12	0.12406	0.37766	0.842253	9176	2	0.0025987	0.0082645	0.373086	453	2
SGOL2	12	0.9324	0.98199	1.0	18109	1	0.0026034	0.008277	0.373086	454	3
AP1G1	12	0.34715	0.68108	1.0	12582	6	0.0026105	0.0082959	0.373115	455	3
ZMYM1	23	0.97661	0.99293	1.0	18864	1	0.0026387	0.0083815	0.37614	456	5
STAT5A	12	0.086433	0.29813	0.741126	8232	8	0.0026508	0.008412	0.376162	457	2
C2orf15	7	0.99995	0.99996	1.0	20272	0	0.0026535	0.0084188	0.376162	458	3
hsa-mir-196b	10	0.76147	0.92932	1.0	16159	3	0.0026639	0.0084473	0.376615	459	2
SLC25A12	12	0.42036	0.74439	1.0	13313	1	0.0026747	0.0084773	0.377131	460	3
hsa-mir-4652	10	0.44935	0.76555	1.0	13575	4	0.0026877	0.0085098	0.377752	461	3
hsa-mir-135a-2	10	0.99844	0.9992	1.0	19827	1	0.0027089	0.0085726	0.379095	462	3
ANKRD17	14	0.43246	0.75336	1.0	13417	1	0.002717	0.0085872	0.379095	463	4
PDIA6	15	0.10022	0.32865	0.782335	8596	7	0.0027353	0.0086307	0.379095	464	4
ZNF844	12	0.81589	0.94886	1.0	16776	3	0.0027356	0.0086312	0.379095	465	3
TBC1D9	12	0.98348	0.99485	1.0	19057	2	0.0027365	0.0086326	0.379095	466	1
TRDMT1	11	0.22237	0.53879	0.999807	11028	2	0.0027614	0.0086965	0.3805	467	1
hsa-mir-10a	8	0.99722	0.99881	1.0	19720	0	0.0027673	0.0087096	0.3805	468	3
ARL6	10	0.73989	0.92093	1.0	15988	1	0.0027787	0.0087352	0.3805	469	1
HLA-B	3	0.15953	0.44332	0.911363	9953	2	0.0027892	0.0087589	0.3805	470	1
OR6C1	10	0.98325	0.99479	1.0	19045	1	0.0028017	0.0087884	0.3805	471	3
METAP2	12	0.4417	0.76006	1.0	13506	5	0.0028082	0.0088049	0.3805	472	2
PXT1	8	0.9892	0.99633	1.0	19243	1	0.0028151	0.0088213	0.3805	473	2
EFTUD2	27	0.99835	0.99917	1.0	19815	6	0.0028166	0.0088233	0.3805	474	4
MKLN1	16	0.69088	0.90128	1.0	15592	5	0.0028186	0.008832	0.3805	475	3
MALT1	12	0.23699	0.55748	1.0	11236	5	0.0028399	0.0088915	0.382259	476	2
hsa-mir-891a	6	0.91354	0.97681	1.0	17856	1	0.0028484	0.0089128	0.382371	477	2
MTERF3	12	0.70277	0.90617	1.0	15690	2	0.0028743	0.0089795	0.38443	478	1
SUCLA2	12	0.51179	0.80824	1.0	14124	4	0.0028926	0.0090236	0.384705	479	2
COL28A1	12	0.66899	0.89218	1.0	15425	3	0.0028926	0.0090236	0.384705	480	3
RPL5	12	0.049407	0.20011	0.590022	6937	2	0.0029039	0.0090555	0.385126	481	3
C16orf52	9	0.30927	0.64189	1.0	12153	5	0.0029146	0.0090773	0.385126	482	2
LRRC1	12	0.051639	0.20683	0.602245	7027	4	0.0029203	0.0090908	0.385126	483	3
CST1	2	0.053127	0.21131	0.610254	7086	1	0.0029259	0.0091087	0.385126	484	1
KCMF1	12	0.97784	0.99331	1.0	18896	1	0.0029489	0.0091774	0.387231	485	3
LRRC31	13	0.41061	0.7371	1.0	13233	5	0.0029579	0.0092031	0.387514	486	3
PIK3R4	14	0.99496	0.99801	1.0	19526	1	0.0029762	0.00925	0.38869	487	4
TADA1	12	0.0042054	0.027196	0.176412	3154	1	0.0030137	0.0093627	0.392621	488	3
SCG2	12	0.78664	0.93884	1.0	16453	3	0.003027	0.0094024	0.392675	489	3
GET4	12	0.011323	0.062964	0.298914	4310	7	0.003027	0.0094024	0.392675	490	2
NPFFR2	16	0.33128	0.66494	1.0	12400	9	0.0030555	0.009476	0.392703	491	2
PSME2	12	0.70049	0.90523	1.0	15673	2	0.003058	0.0094837	0.392703	492	2
OR10J5	12	0.9928	0.9973	1.0	19388	1	0.0030697	0.0095161	0.392703	493	2
CEP162	16	0.99973	0.99979	1.0	20115	1	0.0030722	0.0095205	0.392703	494	3
EIF5B	23	1.0	1.0	1.0	20420	1	0.0030725	0.0095209	0.392703	495	5
TOMM20L	9	0.97421	0.99227	1.0	18818	2	0.0030739	0.0095238	0.392703	496	3
SLC39A10	12	0.43657	0.75633	1.0	13459	2	0.0030786	0.0095374	0.392703	497	3
C3orf17	12	0.002323	0.016209	0.127475	2600	3	0.0031081	0.0096105	0.394916	498	3
MPHOSPH8	12	0.041415	0.17514	0.548696	6531	7	0.0031377	0.0096975	0.397696	499	2
LGALS3	14	0.60599	0.86364	1.0	14925	5	0.003161	0.0097638	0.398687	500	4
CNOT3	14	0.41173	0.73793	1.0	13240	4	0.0031721	0.0097933	0.398687	501	4
CCT2	14	0.12069	0.371	0.833558	9108	1	0.0031721	0.0097933	0.398687	502	4
RIOK2	27	0.57387	0.84548	1.0	14627	4	0.003175	0.0097996	0.398687	503	5
ZNF718	11	0.99989	0.99991	1.0	20210	0	0.0031878	0.0098311	0.399173	504	3
RGS1	7	0.96262	0.9893	1.0	18585	1	0.0032034	0.0098712	0.40001	505	2
PRUNE2	12	0.99977	0.99982	1.0	20132	0	0.0032199	0.009907	0.400667	506	3
hsa-mir-892a	7	0.62677	0.87381	1.0	15102	3	0.0032324	0.009939	0.401117	507	1
SNRPA1	12	0.2033	0.51323	0.976788	10752	3	0.0032417	0.0099574	0.401117	508	3
RBM28	16	0.99992	0.99994	1.0	20239	1	0.0032552	0.0099961	0.401885	509	4
hsa-mir-573	8	0.70898	0.90864	1.0	15730	3	0.0032675	0.010025	0.402191	510	2
GNG7	6	0.097204	0.32213	0.774081	8516	4	0.0032766	0.010043	0.402191	511	1
B3GALT2	18	0.99999	0.99999	1.0	20363	1	0.0032941	0.010086	0.403108	512	4
CHAF1B	12	0.32827	0.66184	1.0	12367	4	0.0033375	0.010182	0.406182	513	3
CHDC2	11	0.93341	0.98224	1.0	18122	2	0.0033517	0.010216	0.406721	514	3
hsa-mir-3123	9	0.77138	0.93321	1.0	16270	3	0.0033592	0.010237	0.406758	515	2
NFYB	7	0.95067	0.98638	1.0	18381	1	0.0033754	0.010285	0.407907	516	3
ZBTB25	12	0.99977	0.99981	1.0	20130	0	0.0034199	0.010404	0.409616	517	2
TKTL1	15	0.21636	0.53098	0.992923	10942	7	0.0034206	0.010405	0.409616	518	2
TRIT1	12	0.93929	0.98365	1.0	18193	2	0.0034256	0.010418	0.409616	519	3
DHX40	13	0.99989	0.99991	1.0	20211	0	0.0034403	0.010453	0.409616	520	3
KIF15	12	0.064225	0.24308	0.658476	7554	3	0.0034494	0.010478	0.409616	521	3
OPTN	12	0.91456	0.9771	1.0	17870	3	0.0034494	0.010478	0.409616	522	3
MICU2	12	0.63906	0.87922	1.0	15195	3	0.0034494	0.010478	0.409616	523	3
TUBD1	23	0.99678	0.99868	1.0	19686	3	0.0034529	0.010489	0.409616	524	4
NR0B1	12	0.4028	0.73118	1.0	13152	6	0.0034712	0.010535	0.410646	525	1
RECQL	12	0.99985	0.99988	1.0	20176	0	0.0035171	0.010649	0.414307	526	3
CDCP1	12	0.056344	0.22073	0.623503	7243	5	0.003546	0.01072	0.416264	527	3
hsa-mir-1244-1	7	0.99858	0.99924	1.0	19844	0	0.0035857	0.010821	0.417602	528	3
hsa-mir-1244-2	7	0.99858	0.99924	1.0	19845	0	0.0035857	0.010821	0.417602	529	3
SMAD4	77	0.012303	0.067478	0.312486	4419	22	0.0036036	0.01086	0.417602	530	9
SAV1	12	0.40518	0.73298	1.0	13182	6	0.0036169	0.010894	0.417602	531	2
PRPF38A	12	0.042605	0.17898	0.555981	6581	2	0.0036169	0.010894	0.417602	532	2
CASP7	23	0.80078	0.94396	1.0	16617	4	0.0036301	0.010932	0.417602	533	5
CPA6	12	0.99362	0.99757	1.0	19433	1	0.0036342	0.010939	0.417602	534	3
TLR1	12	0.99868	0.99928	1.0	19856	1	0.0036342	0.010939	0.417602	535	3
CAPN3	29	0.10088	0.33009	0.783871	8611	13	0.0036345	0.01094	0.417602	536	5
C11orf54	18	0.040311	0.17158	0.54164	6481	5	0.0036411	0.010958	0.417602	537	4
FAM177B	9	0.99767	0.99894	1.0	19753	1	0.0036689	0.011024	0.418551	538	2
PPP1R12A	17	0.99997	0.99998	1.0	20317	1	0.003669	0.011024	0.418551	539	4
hsa-mir-579	6	0.94136	0.98416	1.0	18223	1	0.0037	0.011103	0.419418	540	2
CD274	8	0.080801	0.28519	0.721928	8084	2	0.0037025	0.011106	0.419418	541	3
GPR18	12	0.98143	0.99434	1.0	18993	2	0.0037116	0.01113	0.419418	542	3
ESD	12	0.3175	0.6507	1.0	12240	2	0.0037119	0.011131	0.419418	543	2
SMARCC1	33	0.89594	0.97182	1.0	17616	5	0.0037199	0.011149	0.419418	544	6
PMPCA	23	0.0094453	0.053955	0.270823	4077	11	0.003732	0.011175	0.419611	545	5
XKR4	12	0.18481	0.48582	0.951277	10451	7	0.0037466	0.011216	0.420384	546	1
AKR1B15	9	0.61941	0.87045	1.0	15036	3	0.0037674	0.011269	0.42147	547	3
TPTE	9	0.0851	0.29509	0.736573	8194	4	0.0037755	0.011286	0.42147	548	1
ZNF165	12	0.27479	0.60336	1.0	11717	4	0.0037925	0.01133	0.422086	549	3
CCDC77	14	0.97483	0.99245	1.0	18832	3	0.0037992	0.011345	0.422086	550	3
hsa-mir-548s	2	0.98882	0.99624	1.0	19230	0	0.003807	0.011365	0.422086	551	1
FAM76B	12	0.86281	0.96236	1.0	17243	3	0.0038326	0.011437	0.422731	552	3
CP	12	0.99955	0.99968	1.0	20040	1	0.0038355	0.011443	0.422731	553	3
PALMD	12	0.60516	0.86314	1.0	14918	4	0.0038384	0.011444	0.422731	554	2
hsa-mir-3163	10	0.99996	0.99997	1.0	20292	0	0.0038543	0.011483	0.423397	555	3
hsa-mir-335	4	0.98274	0.99467	1.0	19026	0	0.0038983	0.011597	0.42682	556	2
KLRC4-KLRK1	10	0.36521	0.69867	1.0	12764	4	0.0039127	0.011637	0.427381	557	3
SULT1B1	10	0.9986	0.99925	1.0	19848	1	0.0039264	0.011665	0.427381	558	3
DPY19L4	12	0.99283	0.99731	1.0	19391	2	0.0039302	0.011674	0.427381	559	2
CCDC47	12	0.056111	0.22009	0.622861	7231	3	0.0039761	0.01179	0.430093	560	2
ARHGAP5	35	0.013363	0.072274	0.326207	4534	5	0.0039766	0.011791	0.430093	561	6
RIOK3	12	0.86744	0.96369	1.0	17301	2	0.0040219	0.0119	0.433225	562	1
MIER1	17	1.0	1.0	1.0	20448	0	0.004028	0.011919	0.433225	563	4
MSTN	12	0.9048	0.97433	1.0	17735	2	0.004046	0.011952	0.433669	564	3
hsa-mir-485	7	0.66228	0.88935	1.0	15371	3	0.0040802	0.012035	0.435845	565	2
WDR35	12	0.4979	0.79939	1.0	14015	3	0.0040895	0.012055	0.435845	566	3
GDPD5	12	0.01535	0.080997	0.345329	4799	9	0.0041682	0.012243	0.441869	567	2
NHSL1	17	0.075476	0.27254	0.702462	7938	10	0.0041995	0.012307	0.442454	568	1
MED17	12	0.36814	0.70147	1.0	12798	3	0.0042179	0.012349	0.442454	569	3
WDR44	16	0.69752	0.90399	1.0	15643	4	0.0042403	0.012398	0.442454	570	3
CBX2	17	0.10704	0.34316	0.79881	8791	9	0.0042408	0.012398	0.442454	571	2
GJC2	12	0.00011013	0.00098386	0.023249	866	10	0.0042428	0.012403	0.442454	572	2
hsa-mir-4504	9	0.97385	0.99218	1.0	18804	2	0.0042541	0.012431	0.442454	573	2
FSIP1	12	0.99982	0.99985	1.0	20155	0	0.0042546	0.012432	0.442454	574	3
NWD2	12	0.0021627	0.015163	0.122407	2535	3	0.0042546	0.012432	0.442454	575	3
GRIK5	12	0.014644	0.077875	0.337993	4715	9	0.0042972	0.012546	0.443357	576	1
RWDD2B	9	0.97393	0.9922	1.0	18811	2	0.0043131	0.012581	0.443357	577	3
SMC2	21	0.97745	0.99319	1.0	18889	2	0.0043187	0.012594	0.443357	578	4
HNRNPA2B1	12	1.0	0.99999	1.0	20390	0	0.0043253	0.01261	0.443357	579	3
ZNF207	24	0.97706	0.99308	1.0	18878	5	0.0043324	0.012628	0.443357	580	5
hsa-mir-299	7	0.99816	0.99911	1.0	19791	0	0.0043377	0.012642	0.443357	581	2
HSPE1	3	0.99562	0.99824	1.0	19579	0	0.0043385	0.012645	0.443357	582	2
KIAA0100	12	0.95247	0.98682	1.0	18410	3	0.004343	0.012651	0.443357	583	2
hsa-mir-548ax	4	0.99889	0.99937	1.0	19888	0	0.0043446	0.012656	0.443357	584	2
ATP5O	12	0.87707	0.96644	1.0	17397	4	0.0043602	0.01269	0.443357	585	3
DDX52	48	0.0061799	0.037728	0.216684	3562	14	0.0043644	0.012696	0.443357	586	7
TVP23A	9	0.082241	0.28849	0.727238	8118	6	0.0043949	0.012776	0.445267	587	2
ZNF571	12	0.32183	0.65523	1.0	12289	3	0.0044025	0.012794	0.445267	588	3
OR13D1	9	0.89859	0.97255	1.0	17649	1	0.0044365	0.012881	0.447537	589	3
ZNF880	8	0.97586	0.99272	1.0	18855	1	0.0044463	0.012906	0.447651	590	3
HAUS1	12	0.99969	0.99977	1.0	20096	1	0.0044615	0.012945	0.448233	591	3
SWAP70	12	0.54738	0.82983	1.0	14407	4	0.0044806	0.012991	0.449082	592	2
MAGOH	8	0.39146	0.72246	1.0	13047	1	0.0044909	0.013016	0.449135	593	3
FAM65B	15	0.76852	0.93209	1.0	16235	3	0.0045091	0.013063	0.449135	594	1
STEAP2	12	0.48805	0.79257	1.0	13922	4	0.0045161	0.013077	0.449135	595	3
ZNF701	11	0.43454	0.75486	1.0	13441	1	0.004526	0.013102	0.449135	596	2
RC3H1	12	0.99959	0.9997	1.0	20056	1	0.0045265	0.013103	0.449135	597	3
AQR	15	0.92637	0.9805	1.0	18034	1	0.0045462	0.013155	0.450156	598	3
hsa-mir-4434	4	0.93782	0.98328	1.0	18177	0	0.0045547	0.013176	0.450156	599	2
TMEM194B	12	0.69667	0.90365	1.0	15632	3	0.0045724	0.013216	0.450544	600	2
TRIM23	12	0.76942	0.93244	1.0	16245	4	0.0045794	0.013232	0.450544	601	3
SLC35G2	12	0.068324	0.25419	0.675282	7702	5	0.0046013	0.013291	0.451819	602	2
PDSS1	12	0.99953	0.99966	1.0	20025	1	0.0046113	0.013319	0.452006	603	2
NXPE1	12	0.80243	0.94457	1.0	16634	3	0.0046559	0.013427	0.454913	604	3
ZNF480	12	0.97556	0.99264	1.0	18846	2	0.0046835	0.01349	0.45591	605	2
ZNF813	6	0.9801	0.99399	1.0	18960	1	0.0046922	0.013508	0.45591	606	2
DOCK1	12	0.27754	0.60653	1.0	11760	4	0.0047056	0.013534	0.45591	607	2
SLC10A3	16	0.28153	0.61108	1.0	11816	6	0.0047103	0.013545	0.45591	608	2
SCGB3A2	3	0.20775	0.51937	0.983388	10808	1	0.0047457	0.013627	0.457074	609	2
SPATA22	11	0.95172	0.98663	1.0	18396	2	0.004747	0.013629	0.457074	610	3
SNX18	12	0.16884	0.45939	0.925742	10155	7	0.0047558	0.013647	0.457074	611	1
ZNF92	8	0.9973	0.99883	1.0	19725	0	0.0047743	0.013691	0.457783	612	3
SNW1	20	0.9359	0.98283	1.0	18151	7	0.0047976	0.01375	0.45855	613	4
CXXC1	12	0.20952	0.52179	0.985562	10834	3	0.0048016	0.013758	0.45855	614	1
RIOK1	21	0.74462	0.92282	1.0	16022	4	0.0048269	0.013829	0.460155	615	4
RAB9B	8	0.55523	0.83455	1.0	14483	3	0.0048385	0.013861	0.460484	616	2
NCL	16	0.27843	0.60757	1.0	11773	1	0.004875	0.013946	0.46253	617	4
TPPP2	12	0.32183	0.65523	1.0	12291	5	0.0049094	0.014024	0.463145	618	2
FAM208B	12	0.0017025	0.012245	0.108212	2315	1	0.0049095	0.014024	0.463145	619	3
SAP18	31	0.78218	0.93723	1.0	16404	9	0.00493	0.014068	0.463145	620	5
hsa-mir-651	4	0.99993	0.99994	1.0	20246	0	0.0049364	0.014083	0.463145	621	2
ZAK	12	0.74988	0.92487	1.0	16059	4	0.0049391	0.014089	0.463145	622	1
PRMT5	34	0.077134	0.27652	0.708671	7985	14	0.0049431	0.0141	0.463145	623	6
NUDT9	11	0.23634	0.55666	1.0	11220	1	0.004966	0.014153	0.463857	624	3
PSTPIP2	25	1.0	1.0	1.0	20392	2	0.0049716	0.014167	0.463857	625	5
OSBPL11	12	0.99859	0.99925	1.0	19847	1	0.004985	0.014199	0.464168	626	1
KDM5D	19	0.62937	0.87498	1.0	15123	7	0.0050329	0.014313	0.464236	627	3
hsa-mir-6871	10	0.025258	0.12013	0.439635	5592	8	0.0050349	0.014317	0.464236	628	1
CDC73	12	0.02249	0.11001	0.416876	5398	3	0.0050673	0.0144	0.464236	629	3
FEN1	12	0.78484	0.93819	1.0	16433	3	0.0050673	0.0144	0.464236	630	3
CD200	16	0.97732	0.99316	1.0	18885	4	0.0050723	0.014409	0.464236	631	2
PCID2	16	0.014198	0.075933	0.333855	4654	6	0.0050838	0.014433	0.464236	632	4
CENPF	12	0.95644	0.98779	1.0	18471	1	0.005095	0.014463	0.464236	633	3
HDX	13	0.50915	0.80658	1.0	14089	6	0.0051014	0.014477	0.464236	634	2
SUDS3	12	0.24496	0.56759	1.0	11348	5	0.0051026	0.01448	0.464236	635	2
PTX3	12	0.33719	0.67107	1.0	12461	6	0.0051225	0.014529	0.464236	636	2
FASTKD5	12	0.070359	0.25962	0.68288	7778	3	0.0051434	0.014575	0.464236	637	3
hsa-mir-2054	3	0.99986	0.99988	1.0	20181	0	0.0051525	0.014597	0.464236	638	2
KCTD19	12	0.98809	0.99604	1.0	19198	1	0.005153	0.014598	0.464236	639	2
MAF	11	0.12667	0.38286	0.848122	9237	6	0.0051589	0.014611	0.464236	640	2
B3GNT7	12	0.13021	0.38965	0.855046	9324	7	0.0051683	0.014633	0.464236	641	1
KLRD1	6	0.97204	0.9917	1.0	18763	1	0.0051725	0.01464	0.464236	642	2
SAA1	6	0.91184	0.97633	1.0	17829	1	0.0051809	0.014656	0.464236	643	1
ZNF20	11	0.98328	0.9948	1.0	19047	2	0.005215	0.014735	0.464236	644	3
CCDC91	8	0.99476	0.99795	1.0	19499	1	0.0052228	0.014757	0.464236	645	3
GRM3	12	0.88721	0.96932	1.0	17523	4	0.0052248	0.014762	0.464236	646	2
THEMIS	15	0.81618	0.94894	1.0	16782	2	0.0052319	0.014776	0.464236	647	4
hsa-mir-4798	5	0.93194	0.98187	1.0	18099	1	0.0052427	0.014795	0.464236	648	2
ACOT2	11	0.20015	0.50889	0.972166	10712	5	0.0052429	0.014797	0.464236	649	1
SPC25	11	0.94659	0.98542	1.0	18318	1	0.0052448	0.0148	0.464236	650	3
GRPEL2	30	0.71221	0.90988	1.0	15760	7	0.0052534	0.014818	0.464236	651	5
DRGX	12	0.010418	0.058676	0.285496	4205	10	0.00526	0.014834	0.464236	652	1
PYY	4	0.53694	0.82354	1.0	14326	2	0.0052623	0.014842	0.464236	653	1
hsa-mir-3121	9	0.99602	0.99839	1.0	19623	1	0.0052628	0.014843	0.464236	654	3
VPS13A	12	0.9991	0.99946	1.0	19911	1	0.0052702	0.014859	0.464236	655	3
STPG2	12	0.9107	0.97601	1.0	17810	4	0.0053058	0.014947	0.46626	656	1
LRRTM2	12	0.064259	0.24316	0.658476	7557	4	0.0053516	0.015053	0.46888	657	1
PTPN9	41	0.50954	0.80683	1.0	14097	15	0.0053717	0.015105	0.469778	658	3
POLH	66	0.023165	0.11247	0.42362	5433	17	0.0053859	0.015136	0.470027	659	8
GNPTAB	12	0.26513	0.59194	1.0	11596	5	0.0053975	0.015171	0.47038	660	1
CHN1	24	0.83272	0.95371	1.0	16920	2	0.0054319	0.01525	0.471235	661	3
ME2	22	0.83669	0.95482	1.0	16964	5	0.0054321	0.01525	0.471235	662	4
ZNF30	12	0.81371	0.94821	1.0	16749	4	0.0054433	0.015278	0.471235	663	1
POLA1	27	0.95934	0.98847	1.0	18524	4	0.0054531	0.015305	0.471235	664	4
LGSN	13	0.45768	0.77136	1.0	13644	3	0.0054585	0.015313	0.471235	665	2
COPS3	17	0.97515	0.99253	1.0	18837	4	0.0054734	0.015351	0.471672	666	4
SLC25A16	12	0.86305	0.96243	1.0	17252	2	0.0055319	0.015487	0.474899	667	3
TRAF2	18	0.071617	0.26296	0.688232	7819	11	0.0055377	0.015502	0.474899	668	2
OAT	14	0.54572	0.82883	1.0	14396	6	0.0055523	0.015541	0.475373	669	3
hsa-mir-1298	9	0.69542	0.90314	1.0	15624	4	0.0056296	0.01573	0.479195	670	3
KLHL8	12	0.99989	0.99991	1.0	20213	0	0.0056438	0.015761	0.479195	671	3
FBXL4	12	0.070359	0.25962	0.68288	7780	2	0.0056438	0.015761	0.479195	672	3
TMEM87A	16	0.58002	0.84899	1.0	14699	8	0.0056495	0.015774	0.479195	673	3
GLUD1	6	0.010773	0.060369	0.290979	4244	3	0.0056601	0.015796	0.479195	674	2
FAM186A	12	0.027058	0.12667	0.454358	5703	2	0.0056724	0.015829	0.479195	675	2
MDN1	21	0.030728	0.1397	0.479302	5958	5	0.0056726	0.01583	0.479195	676	4
ATIC	12	0.99508	0.99806	1.0	19529	2	0.0056918	0.015872	0.479373	677	2
hsa-mir-6128	7	0.9786	0.99354	1.0	18921	1	0.0056961	0.015882	0.479373	678	2
hsa-mir-381	10	0.99927	0.99954	1.0	19949	0	0.0057095	0.015914	0.479615	679	3
OR2C3	12	0.19664	0.504	0.967342	10662	5	0.005764	0.01604	0.482277	680	1
KIAA0391	26	0.0042815	0.027605	0.177591	3181	5	0.0057685	0.016049	0.482277	681	5
TFAM	9	0.99674	0.99866	1.0	19682	1	0.0057893	0.016096	0.482978	682	3
MMP16	12	0.077912	0.27836	0.711287	8006	5	0.0058012	0.016128	0.483013	683	3
ACVR2A	16	0.99981	0.99985	1.0	20153	1	0.0058081	0.016145	0.483013	684	3
hsa-mir-4671	4	0.96704	0.99045	1.0	18670	0	0.0058495	0.016244	0.484536	685	2
CYTH1	12	0.084262	0.29315	0.734099	8172	5	0.0058594	0.016266	0.484536	686	3
NAA25	12	0.7644	0.93047	1.0	16188	4	0.0058594	0.016266	0.484536	687	3
TRPM7	32	0.89591	0.97181	1.0	17615	6	0.0058814	0.016326	0.485616	688	5
FAH	12	0.13493	0.39867	0.866527	9415	6	0.0059014	0.016377	0.48642	689	2
hsa-mir-2681	10	0.34981	0.68375	1.0	12615	6	0.0059618	0.016516	0.489819	690	2
hsa-mir-1299	10	0.99901	0.99942	1.0	19902	1	0.0059814	0.016568	0.490442	691	3
TAAR2	13	0.037908	0.16378	0.527546	6353	4	0.0059921	0.016594	0.490442	692	3
ENDOG	13	0.028826	0.13302	0.467182	5825	8	0.005999	0.016608	0.490442	693	2
RPS27A	9	0.84097	0.95607	1.0	17009	2	0.0060235	0.016676	0.491718	694	3
TREH	12	0.16525	0.45325	0.920345	10078	6	0.0060846	0.016818	0.494872	695	1
CIRH1A	12	0.91483	0.97717	1.0	17871	2	0.006095	0.016841	0.494872	696	3
JTB	5	0.84574	0.95746	1.0	17067	1	0.0061005	0.016855	0.494872	697	2
WDHD1	17	0.99578	0.9983	1.0	19596	1	0.0061494	0.016969	0.497037	698	4
EMR1	22	0.5824	0.85033	1.0	14721	11	0.0061693	0.017012	0.497037	699	2
E2F6	9	0.0024839	0.017242	0.131807	2677	3	0.0061906	0.017061	0.497037	700	3
SOCS4	12	0.9886	0.99618	1.0	19223	1	0.0062219	0.017141	0.497037	701	1
RAD23B	27	0.58852	0.85383	1.0	14794	7	0.0062358	0.017173	0.497037	702	5
RPL30	9	0.0012772	0.0094977	0.092635	2097	1	0.0062403	0.017181	0.497037	703	3
GLRA4	12	0.24127	0.56297	1.0	11299	4	0.0062528	0.017206	0.497037	704	3
JRKL	12	0.7604	0.92892	1.0	16148	2	0.0062528	0.017206	0.497037	705	3
STX17	12	0.76327	0.93003	1.0	16177	4	0.0062528	0.017206	0.497037	706	3
NDC80	12	0.97838	0.99349	1.0	18913	2	0.0062528	0.017206	0.497037	707	3
RFC5	12	0.43838	0.75761	1.0	13473	3	0.0062602	0.017225	0.497037	708	2
PER3	46	0.69006	0.90092	1.0	15579	19	0.006265	0.017237	0.497037	709	2
JMJD7	12	0.17126	0.46344	0.929601	10202	7	0.0062677	0.017245	0.497037	710	1
CIR1	13	0.95595	0.98766	1.0	18462	2	0.0063463	0.017433	0.501769	711	3
CCNG1	19	0.080163	0.28373	0.720193	8062	2	0.0063573	0.017468	0.502051	712	4
PDCD6IP	12	0.083326	0.29096	0.731017	8145	6	0.0064051	0.017592	0.504902	713	1
hsa-mir-653	4	0.99487	0.99799	1.0	19515	0	0.0064298	0.017655	0.505537	714	2
POP5	10	0.053814	0.2134	0.613538	7116	2	0.0064364	0.017669	0.505537	715	2
AFG3L2	19	0.23607	0.55631	1.0	11214	6	0.0064494	0.017701	0.505537	716	3
CEP85	25	0.39643	0.72625	1.0	13096	5	0.0064557	0.017713	0.505537	717	1
MAK16	31	0.94621	0.98533	1.0	18307	3	0.0064798	0.017773	0.50599	718	5
MED1	49	0.015211	0.08038	0.343903	4783	10	0.006483	0.017778	0.50599	719	7
TPMT	12	0.99942	0.99961	1.0	19991	1	0.006505	0.017833	0.506358	720	3
CDK9	12	0.98035	0.99405	1.0	18967	3	0.0065091	0.01784	0.506358	721	2
PTBP3	19	0.99953	0.99966	1.0	20027	2	0.006578	0.017988	0.507784	722	1
CDKN2D	6	0.90375	0.97404	1.0	17718	1	0.0065785	0.017989	0.507784	723	1
KRT40	12	0.15209	0.43023	0.900449	9777	5	0.0065789	0.01799	0.507784	724	3
FGFR1OP2	12	0.83734	0.95501	1.0	16970	4	0.0065789	0.01799	0.507784	725	3
CD28	21	0.93626	0.98291	1.0	18157	5	0.0066	0.018043	0.507958	726	4
hsa-mir-4752	7	0.82659	0.95193	1.0	16867	2	0.0066028	0.018049	0.507958	727	1
ZBTB49	12	0.28986	0.62052	1.0	11918	5	0.0066303	0.018114	0.507958	728	3
hsa-mir-3658	4	0.9423	0.98437	1.0	18237	0	0.0066403	0.018139	0.507958	729	2
hsa-mir-1255b-1	3	0.99549	0.99819	1.0	19569	0	0.0066444	0.018149	0.507958	730	2
C9orf84	16	0.76713	0.93154	1.0	16220	3	0.0066719	0.018212	0.507958	731	4
hsa-mir-4698	10	0.48026	0.78724	1.0	13844	3	0.0066763	0.018222	0.507958	732	1
BIRC5	11	0.74684	0.92371	1.0	16036	4	0.0066766	0.018222	0.507958	733	2
APOC4	5	0.16104	0.44596	0.913165	9994	3	0.0067071	0.018298	0.507958	734	1
CCT5	35	0.32436	0.65784	1.0	12319	13	0.0067083	0.018299	0.507958	735	6
hsa-mir-3144	7	0.53346	0.82143	1.0	14300	2	0.0067097	0.018301	0.507958	736	1
PPIL2	12	0.52742	0.8178	1.0	14241	3	0.0067177	0.018324	0.507958	737	3
ST8SIA4	12	0.89634	0.97193	1.0	17623	3	0.0067177	0.018324	0.507958	738	3
PIPOX	12	0.043588	0.18206	0.560752	6644	6	0.0067255	0.018343	0.507958	739	1
GTF2A2	4	0.99543	0.99817	1.0	19559	0	0.0067356	0.018372	0.508061	740	2
ADAM17	25	0.80531	0.94562	1.0	16665	7	0.0067646	0.01844	0.509054	741	5
TAF1L	12	0.90343	0.97396	1.0	17716	4	0.0067713	0.018458	0.509054	742	1
DUSP11	12	0.88861	0.96974	1.0	17536	3	0.0067953	0.018515	0.509954	743	3
USP34	12	0.87516	0.96591	1.0	17378	3	0.0068177	0.018572	0.509967	744	3
hsa-mir-5586	4	0.98863	0.99618	1.0	19225	0	0.0068332	0.018607	0.509967	745	2
CLEC4C	9	0.97741	0.99318	1.0	18887	2	0.0068348	0.018609	0.509967	746	1
ZNF549	13	0.99886	0.99936	1.0	19884	1	0.0068378	0.018615	0.509967	747	2
RCL1	18	0.0061642	0.037644	0.216513	3558	6	0.0068982	0.018768	0.512005	748	3
DERA	12	0.10982	0.34893	0.806007	8857	7	0.0069085	0.018791	0.512005	749	1
MIB2	18	0.029298	0.28788	0.003184	185	16	0.0069193	0.018818	0.512005	750	1
hsa-mir-3913-1	6	0.87657	0.96631	1.0	17391	1	0.006926	0.01884	0.512005	751	2
hsa-mir-3913-2	6	0.87657	0.96631	1.0	17392	1	0.006926	0.01884	0.512005	752	2
CRLS1	16	0.7772	0.93536	1.0	16344	3	0.0069262	0.01884	0.512005	753	4
GBP2	12	0.09442	0.31603	0.766177	8441	7	0.0069543	0.018904	0.513059	754	1
ATP6AP1	12	0.00073633	0.0057819	0.067055	1764	9	0.007	0.019005	0.514282	755	1
GPX8	10	0.86769	0.96375	1.0	17307	2	0.0070041	0.019017	0.514282	756	2
HFM1	12	0.99977	0.99982	1.0	20131	0	0.0070813	0.019186	0.514282	757	3
ST3GAL2	12	0.16275	0.44892	0.915987	10024	8	0.0070916	0.019207	0.514282	758	1
hsa-mir-6772	10	0.0068904	0.050802	0.001019	98	9	0.0070958	0.019216	0.514282	759	1
ZNF560	12	0.99964	0.99974	1.0	20075	1	0.0070959	0.019217	0.514282	760	2
CDC5L	41	0.99928	0.99954	1.0	19951	6	0.0071143	0.019259	0.514282	761	6
NAE1	16	0.043892	0.18304	0.562681	6657	1	0.0071205	0.019274	0.514282	762	2
hsa-mir-1267	10	0.75275	0.926	1.0	16084	1	0.0071333	0.019301	0.514282	763	2
TMEM257	1	0.99286	0.99731	1.0	19392	0	0.0071397	0.019313	0.514282	764	1
ZNF714	4	0.59527	0.8576	1.0	14855	1	0.0071456	0.019324	0.514282	765	2
RNF19A	12	0.99829	0.99915	1.0	19808	1	0.0071596	0.019358	0.514282	766	2
ADGB	12	0.43134	0.75254	1.0	13406	4	0.0071596	0.019358	0.514282	767	2
SPDYA	13	0.97864	0.99355	1.0	18922	1	0.0071652	0.01937	0.514282	768	3
BRD3	12	0.23557	0.55567	1.0	11207	6	0.0071712	0.019386	0.514282	769	3
TXNL4A	18	0.0073937	0.043884	0.238905	3758	9	0.0071779	0.0194	0.514282	770	3
OR6C70	9	0.98677	0.99569	1.0	19145	1	0.0071779	0.0194	0.514282	771	3
ZNF777	12	0.007145	0.04266	0.234552	3720	9	0.007183	0.019412	0.514282	772	1
ARHGAP25	22	0.00095872	0.0073065	0.078242	1911	15	0.0071903	0.019429	0.514282	773	2
SPTLC2	88	0.40504	0.73287	1.0	13181	31	0.0072012	0.019451	0.514282	774	10
VSTM5	12	0.39685	0.72657	1.0	13103	3	0.0072288	0.019519	0.515407	775	1
MMP7	12	0.99448	0.99786	1.0	19479	2	0.0072618	0.019592	0.516321	776	3
ZNF445	12	0.076458	0.27492	0.706344	7964	8	0.0072745	0.019623	0.516321	777	1
FBXW11	13	0.90869	0.97544	1.0	17786	1	0.0072791	0.019629	0.516321	778	2
PIGF	9	0.77044	0.93286	1.0	16256	3	0.0072902	0.019657	0.51637	779	3
POTEI	1	0.9927	0.99727	1.0	19385	0	0.0073047	0.019694	0.516686	780	1
PRIM2	12	1.0	1.0	1.0	20408	0	0.0073197	0.019734	0.517089	781	3
CFAP36	11	0.099826	0.3278	0.781027	8586	4	0.0073379	0.019768	0.517314	782	3
TMEM247	10	0.48829	0.79274	1.0	13923	4	0.0073627	0.019826	0.517762	783	1
hsa-mir-3173	10	0.99562	0.99824	1.0	19578	1	0.0073681	0.019836	0.517762	784	2
BUB3	28	0.098765	0.32553	0.778582	8556	5	0.0074112	0.019937	0.518475	785	5
HSF2	18	0.96011	0.98865	1.0	18541	3	0.0074152	0.019949	0.518475	786	4
GALNT3	15	0.98098	0.99423	1.0	18981	3	0.0074268	0.019971	0.518475	787	3
ERICH5	12	0.9995	0.99965	1.0	20015	1	0.0074407	0.019997	0.518475	788	3
ZNF665	12	0.99962	0.99972	1.0	20067	1	0.0074407	0.019997	0.518475	789	3
hsa-mir-548o	5	0.99355	0.99754	1.0	19427	0	0.0074498	0.020019	0.518475	790	2
MFRP	12	0.045593	0.18839	0.57198	6738	7	0.0074575	0.020041	0.518475	791	1
SLC30A7	11	0.98786	0.99598	1.0	19190	2	0.0074751	0.020083	0.518921	792	3
MADD	12	0.009194	0.05273	0.267029	4041	6	0.0075032	0.020146	0.519877	793	1
hsa-mir-3134	9	0.99991	0.99993	1.0	20234	0	0.007545	0.020247	0.519877	794	2
PPP2R3C	12	0.99996	0.99997	1.0	20288	0	0.0075459	0.020247	0.519877	795	3
TBC1D32	12	0.99569	0.99827	1.0	19585	2	0.0075459	0.020247	0.519877	796	3
LRRD1	12	0.99787	0.99901	1.0	19769	1	0.0075459	0.020247	0.519877	797	3
SERPINB8	14	0.96881	0.99087	1.0	18700	3	0.0075669	0.020293	0.520377	798	3
RCBTB2	27	0.65653	0.88688	1.0	15331	9	0.0075876	0.02034	0.520377	799	2
TCEAL1	7	0.12212	0.37377	0.83703	9138	2	0.0075885	0.020343	0.520377	800	2
ZCCHC11	12	0.81402	0.94832	1.0	16752	1	0.0076393	0.020464	0.521504	801	3
RIC8B	12	0.49469	0.79715	1.0	13979	5	0.0076393	0.020464	0.521504	802	3
ZNF429	12	0.9959	0.99835	1.0	19611	1	0.0076393	0.020464	0.521504	803	3
PTPRO	23	0.80078	0.94396	1.0	16616	6	0.0076764	0.020549	0.521855	804	3
C20orf173	12	0.0088166	0.050894	0.262277	3970	8	0.0076861	0.020575	0.521855	805	1
SERPINB5	12	0.82384	0.95114	1.0	16845	3	0.0077087	0.020626	0.521855	806	3
OGFRL1	12	0.92157	0.97912	1.0	17957	3	0.0077087	0.020626	0.521855	807	2
DLD	33	0.99858	0.99924	1.0	19846	5	0.0077318	0.020689	0.521855	808	5
PAM	12	0.75909	0.9284	1.0	16136	3	0.0077319	0.02069	0.521855	809	1
ADAM10	12	0.38223	0.71465	1.0	12960	6	0.0077427	0.020715	0.521855	810	3
KRR1	29	0.9486	0.9859	1.0	18341	5	0.0077514	0.020732	0.521855	811	4
NUP50	14	0.98753	0.99588	1.0	19175	2	0.0077652	0.02076	0.521855	812	3
NARS2	20	0.99539	0.99816	1.0	19556	3	0.007771	0.020777	0.521855	813	3
UFSP2	12	0.9324	0.98199	1.0	18111	2	0.0077751	0.020783	0.521855	814	3
USP40	12	0.17085	0.46274	0.928939	10194	1	0.0077751	0.020783	0.521855	815	3
SLC43A1	12	0.098653	0.32531	0.778333	8553	6	0.0077952	0.020834	0.522477	816	2
PHF6	10	0.35763	0.69137	1.0	12693	2	0.0078358	0.020937	0.524431	817	3
ATP5G1	7	0.2732	0.60149	1.0	11694	3	0.0078575	0.020983	0.524928	818	1
C1orf122	4	0.47334	0.78245	1.0	13784	2	0.0078742	0.021029	0.525223	819	1
GTF2E2	13	0.67367	0.89414	1.0	15464	2	0.007906	0.021103	0.525223	820	2
HYAL4	12	0.88667	0.96917	1.0	17519	3	0.0079147	0.021129	0.525223	821	1
SUPT4H1	4	0.040642	0.17268	0.54383	6498	1	0.0079179	0.021136	0.525223	822	2
DCUN1D1	10	0.98889	0.99626	1.0	19231	1	0.0079261	0.021158	0.525223	823	3
ACOT9	13	0.82849	0.95248	1.0	16883	2	0.0079313	0.021168	0.525223	824	3
GPSM2	12	0.91659	0.97771	1.0	17890	2	0.0079515	0.021212	0.525223	825	3
IARS	17	0.99999	0.99999	1.0	20369	1	0.0079739	0.021275	0.525223	826	4
NDUFV2	12	1.0	1.0	1.0	20400	0	0.007999	0.021324	0.525223	827	3
CRYZL1	12	0.99671	0.99865	1.0	19677	2	0.007999	0.021324	0.525223	828	3
AURKA	12	0.29465	0.62585	1.0	11981	1	0.007999	0.021324	0.525223	829	3
RPL29	12	0.053947	0.21378	0.61383	7123	4	0.007999	0.021324	0.525223	830	3
BCL11B	14	0.072948	0.26648	0.693454	7864	10	0.008002	0.021328	0.525223	831	1
RPS6KA3	56	0.41456	0.74008	1.0	13261	9	0.0080465	0.021437	0.526005	832	7
RANBP17	12	0.062902	0.23948	0.652925	7505	4	0.0080471	0.021437	0.526005	833	2
PRPF4B	12	0.91066	0.976	1.0	17809	3	0.0080471	0.021437	0.526005	834	2
TMEM45A	8	0.35646	0.69025	1.0	12671	2	0.0080745	0.021494	0.526034	835	2
FOXP1	68	0.42911	0.75086	1.0	13388	24	0.0080824	0.021511	0.526034	836	7
CDKAL1	12	0.89295	0.97096	1.0	17581	4	0.0080958	0.021549	0.526034	837	3
R3HCC1L	17	0.99939	0.99959	1.0	19986	2	0.0081218	0.02161	0.526034	838	4
C2orf76	9	0.99956	0.99968	1.0	20042	0	0.0081348	0.021634	0.526034	839	2
RPS6KB1	42	0.12667	0.38287	0.848122	9238	6	0.0081586	0.021694	0.526034	840	6
C12orf74	10	0.15465	0.43478	0.905119	9825	2	0.0081629	0.021702	0.526034	841	2
NUF2	12	0.85519	0.9602	1.0	17156	1	0.008164	0.021704	0.526034	842	3
OR6K3	9	0.883	0.96812	1.0	17472	3	0.0081754	0.021725	0.526034	843	2
hsa-mir-4433b	20	0.41345	0.73922	1.0	13253	6	0.0081825	0.021736	0.526034	844	4
ZNF468	5	0.9999	0.99992	1.0	20224	0	0.0081873	0.021743	0.526034	845	2
ZNF395	12	0.043986	0.18334	0.562831	6665	9	0.008189	0.021747	0.526034	846	1
hsa-mir-5087	4	0.99679	0.99868	1.0	19688	0	0.0082316	0.021849	0.527044	847	2
TYW5	12	0.99998	0.99999	1.0	20344	0	0.00824	0.021866	0.527044	848	3
DIEXF	12	0.59163	0.85557	1.0	14817	3	0.00824	0.021866	0.527044	849	3
VNN2	13	0.45855	0.77197	1.0	13649	3	0.0082745	0.021951	0.52759	850	3
ADD1	12	0.99808	0.99908	1.0	19782	1	0.0082804	0.021966	0.52759	851	1
CMPK1	9	0.59698	0.85856	1.0	14865	2	0.0082877	0.021986	0.52759	852	3
DNAJC19	8	0.67796	0.89593	1.0	15491	2	0.0082899	0.021992	0.52759	853	2
hsa-mir-4765	4	0.13701	0.40257	0.871025	9458	2	0.0083119	0.022044	0.528113	854	2
GOLGA2	12	0.047449	0.19413	0.580962	6837	4	0.0083313	0.022091	0.528113	855	3
PABPC1	12	0.80922	0.94685	1.0	16707	2	0.0083313	0.022091	0.528113	856	3
PTPN12	16	0.99735	0.99884	1.0	19731	3	0.0083608	0.022159	0.528511	857	2
TPX2	12	0.99949	0.99965	1.0	20013	1	0.0083639	0.02217	0.528511	858	3
CLDN17	9	0.80513	0.94555	1.0	16664	2	0.0083796	0.022197	0.528511	859	2
PSMA2	17	0.92247	0.97938	1.0	17972	2	0.008388	0.022211	0.528511	860	4
SYCP1	12	0.99951	0.99966	1.0	20020	1	0.0084233	0.022288	0.528676	861	3
CBX5	11	0.3305	0.66412	1.0	12392	5	0.0084746	0.022396	0.528676	862	3
hsa-mir-190b	10	0.98223	0.99455	1.0	19011	1	0.0084909	0.022431	0.528676	863	3
PARP9	12	0.48958	0.79363	1.0	13931	5	0.0084987	0.022447	0.528676	864	3
ATRN	12	0.98465	0.99514	1.0	19087	2	0.0084987	0.022447	0.528676	865	3
POFUT1	50	0.090874	0.30816	0.755777	8344	26	0.0085071	0.022468	0.528676	866	4
hsa-mir-4481	5	0.46074	0.77357	1.0	13664	1	0.0085181	0.022491	0.528676	867	2
hsa-mir-4775	2	0.99652	0.99858	1.0	19663	0	0.0085278	0.022511	0.528676	868	1
OR7A10	9	0.033961	0.1508	0.501773	6150	4	0.0085289	0.022514	0.528676	869	2
NUP98	15	0.024689	0.11809	0.435434	5550	3	0.0085327	0.022527	0.528676	870	3
ZSWIM3	12	0.88545	0.96881	1.0	17503	3	0.0085546	0.022571	0.528676	871	2
MNS1	12	0.98547	0.99536	1.0	19102	2	0.0085574	0.022577	0.528676	872	3
MCM3	18	0.29984	0.6316	1.0	12056	9	0.0085597	0.022581	0.528676	873	3
ALG3	14	0.39193	0.72282	1.0	13050	3	0.0085793	0.022621	0.528676	874	2
PPWD1	18	0.12235	0.37424	0.837907	9140	2	0.0085863	0.022637	0.528676	875	4
IFI16	14	0.79528	0.94194	1.0	16546	5	0.0085884	0.022641	0.528676	876	1
DTL	27	0.97676	0.99298	1.0	18873	4	0.0085942	0.022657	0.528676	877	5
TMEM244	4	0.93223	0.98194	1.0	18105	1	0.0086304	0.022729	0.528685	878	2
TBL1XR1	12	0.10092	0.33019	0.783871	8615	4	0.0086348	0.022735	0.528685	879	3
DIAPH1	12	0.98742	0.99585	1.0	19172	2	0.0086348	0.022735	0.528685	880	3
GARS	12	0.77389	0.93416	1.0	16297	2	0.0086741	0.022819	0.530051	881	3
MRPL39	12	0.57776	0.8477	1.0	14668	2	0.0087275	0.022932	0.532055	882	3
APOA2	2	0.98249	0.99461	1.0	19019	0	0.0087571	0.023001	0.532609	883	1
KIN	12	0.88235	0.96791	1.0	17459	3	0.0087586	0.023008	0.532609	884	3
DST	31	0.45523	0.76963	1.0	13621	8	0.0087778	0.02305	0.532981	885	5
NUS1	26	0.032895	0.14715	0.494936	6084	10	0.0087927	0.023083	0.533139	886	2
RARS2	12	0.9999	0.99992	1.0	20227	0	0.0088296	0.023171	0.533968	887	3
NIPAL1	12	0.8682	0.9639	1.0	17315	2	0.0088296	0.023171	0.533968	888	3
CASQ2	12	0.99838	0.99918	1.0	19819	1	0.0088744	0.023269	0.535628	889	1
SERTAD2	12	0.0041117	0.026697	0.174432	3132	10	0.0089222	0.02337	0.536759	890	2
NR2C1	12	0.79809	0.94298	1.0	16585	5	0.0089222	0.02337	0.536759	891	2
TNFAIP3	34	0.74886	0.92448	1.0	16052	15	0.0089672	0.023474	0.537948	892	5
GPR123	18	0.28594	0.00029005	0.011991	495	17	0.008976	0.023494	0.537948	893	1
NUPL1	28	0.81685	0.94912	1.0	16788	6	0.0089782	0.023501	0.537948	894	5
ARHGAP18	12	0.97812	0.99341	1.0	18906	2	0.0089966	0.023544	0.538332	895	3
PIWIL4	12	0.99886	0.99936	1.0	19885	1	0.0090114	0.023571	0.53835	896	2
KMT2B	12	0.60444	0.86272	1.0	14911	6	0.0090365	0.023621	0.538419	897	2
hsa-mir-492	10	0.010723	0.060137	0.290384	4238	8	0.0090387	0.023627	0.538419	898	1
hsa-mir-4457	4	0.83874	0.95542	1.0	16994	1	0.0090804	0.02373	0.538796	899	2
GPC6	41	0.79087	0.94038	1.0	16496	8	0.0090856	0.023742	0.538796	900	5
C4orf36	4	0.4911	0.79468	1.0	13948	1	0.009122	0.023817	0.538796	901	2
ATP6V1G3	5	0.59829	0.85931	1.0	14878	1	0.0091241	0.023823	0.538796	902	2
SPP1	15	0.018719	0.095483	0.3804	5136	9	0.0091276	0.023833	0.538796	903	3
hsa-mir-1185-1	10	0.99773	0.99896	1.0	19761	1	0.009135	0.02385	0.538796	904	3
ORC1	12	0.86574	0.96319	1.0	17285	1	0.0091387	0.023858	0.538796	905	3
CENPP	16	0.84078	0.95602	1.0	17008	5	0.0091455	0.023875	0.538796	906	3
BAAT	12	0.13538	0.39955	0.86744	9424	5	0.0091484	0.02388	0.538796	907	1
hsa-mir-3934	10	0.57209	0.84445	1.0	14612	3	0.0091909	0.023978	0.539414	908	1
KARS	23	0.97256	0.99184	1.0	18782	4	0.0092054	0.02401	0.539414	909	3
BRD8	12	0.30155	0.63349	1.0	12075	5	0.009212	0.024026	0.539414	910	2
hsa-mir-6808	10	0.00047544	0.0038711	0.052662	1504	9	0.009229	0.024051	0.539414	911	1
TLR4	61	0.39554	0.72557	1.0	13088	14	0.0092337	0.024059	0.539414	912	7
B3GNT2	24	0.49598	0.79812	1.0	13995	6	0.0092431	0.024084	0.539414	913	3
LRRCC1	12	0.20139	0.51059	0.97387	10729	1	0.0092461	0.024092	0.539414	914	3
PMS1	24	0.94326	0.98461	1.0	18255	3	0.009263	0.024131	0.539691	915	4
SLC4A7	13	0.92477	0.98006	1.0	18007	1	0.0093246	0.024273	0.541709	916	3
CXorf57	12	0.015858	0.083225	0.349651	4869	7	0.0093253	0.024274	0.541709	917	2
PRIMPOL	12	0.99999	0.99999	1.0	20359	0	0.0093531	0.024337	0.541849	918	3
L3MBTL1	31	0.6684	0.89193	1.0	15422	13	0.0093564	0.024347	0.541849	919	4
CTSO	12	0.78822	0.93942	1.0	16471	5	0.0093802	0.024408	0.541849	920	3
HERC1	12	0.96932	0.99101	1.0	18710	2	0.0093802	0.024408	0.541849	921	3
SSB	12	1.0	1.0	1.0	20401	0	0.00941	0.024466	0.541849	922	3
VPS35	12	0.78664	0.93884	1.0	16451	2	0.00941	0.024466	0.541849	923	3
FBXL3	12	0.36541	0.69886	1.0	12765	1	0.00941	0.024466	0.541849	924	3
FRMD7	12	0.57703	0.84729	1.0	14660	5	0.0094224	0.024494	0.541884	925	2
GRIN3A	54	0.083324	0.29095	0.731017	8141	19	0.0094591	0.024581	0.543129	926	6
C5	12	0.89743	0.97223	1.0	17636	2	0.009468	0.024603	0.543129	927	1
UHMK1	18	0.50322	0.80284	1.0	14053	6	0.0095238	0.024717	0.545061	928	2
DCP1A	26	0.033424	0.14897	0.49869	6113	12	0.0095838	0.024852	0.547437	929	3
SNX16	12	0.47281	0.7821	1.0	13778	5	0.0096049	0.024903	0.547967	930	3
ANP32D	4	0.99586	0.99833	1.0	19604	0	0.0096178	0.024938	0.548144	931	2
SF3B2	12	0.0051236	0.032158	0.196242	3353	8	0.0096505	0.025007	0.54852	932	1
GCC2	12	0.99394	0.99768	1.0	19453	2	0.0096835	0.02507	0.54852	933	3
ZNF239	12	0.99996	0.99997	1.0	20291	0	0.0096835	0.02507	0.54852	934	3
GIMAP2	12	0.61879	0.87017	1.0	15031	5	0.0096962	0.025106	0.54852	935	1
RAVER2	12	0.8754	0.96598	1.0	17384	4	0.0097139	0.025146	0.54852	936	2
SCAPER	24	0.99943	0.99961	1.0	19994	2	0.0097143	0.025146	0.54852	937	4
ANGPT2	14	0.59169	0.8556	1.0	14819	4	0.0097311	0.025193	0.54852	938	3
CWF19L2	12	0.90728	0.97503	1.0	17760	2	0.0097324	0.025196	0.54852	939	3
PSAT1	12	0.16905	0.45975	0.926018	10160	1	0.0097324	0.025196	0.54852	940	3
NCAPG	12	0.98001	0.99396	1.0	18957	3	0.009751	0.025241	0.548916	941	3
hsa-mir-2053	3	0.97245	0.99181	1.0	18773	0	0.0098109	0.025367	0.550744	942	1
FBXW5	12	0.19371	0.49987	0.963232	10617	6	0.0098157	0.025379	0.550744	943	2
ATP6AP2	12	0.0035779	0.023775	0.16153	3012	4	0.009876	0.025512	0.551714	944	3
TRIM37	12	0.96731	0.99051	1.0	18675	1	0.009876	0.025512	0.551714	945	3
FOCAD	12	0.84154	0.95624	1.0	17019	3	0.009876	0.025512	0.551714	946	3
ATP7A	12	0.91955	0.97856	1.0	17931	4	0.0099009	0.025558	0.551714	947	2
ZMAT2	12	0.10522	0.33933	0.794703	8738	3	0.0099009	0.025558	0.551714	948	2
CDH19	12	0.86134	0.96195	1.0	17228	2	0.0099671	0.025716	0.554544	949	3
HAUS2	12	0.051858	0.20752	0.603227	7038	6	0.010029	0.02586	0.556021	950	3
SHCBP1	12	0.45034	0.76627	1.0	13583	5	0.010033	0.025866	0.556021	951	3
NAF1	12	0.39822	0.72762	1.0	13113	6	0.010033	0.025866	0.556021	952	3
C9orf106	11	0.40453	0.73247	1.0	13176	5	0.010064	0.025941	0.557037	953	1
GDF3	13	0.87026	0.96448	1.0	17343	1	0.010105	0.026033	0.557637	954	2
ULK1	12	0.25255	0.57686	1.0	11440	5	0.010107	0.026039	0.557637	955	1
MCEMP1	11	0.39873	0.72801	1.0	13116	1	0.010123	0.026077	0.557637	956	3
TTC21A	13	0.064454	0.24366	0.659415	7561	4	0.010123	0.026078	0.557637	957	3
CCDC176	12	0.77833	0.93579	1.0	16354	1	0.010163	0.026162	0.55826	958	3
ZHX1-C8orf76	12	0.5416	0.8263	1.0	14356	4	0.010163	0.026162	0.55826	959	3
TPM4	10	0.16985	0.46109	0.927351	10175	5	0.010188	0.026219	0.558906	960	3
hsa-mir-3651	10	0.06472	0.24437	0.660348	7573	7	0.010218	0.026289	0.559808	961	1
NME5	11	0.99371	0.9976	1.0	19438	2	0.010256	0.026369	0.560411	962	3
DEFB112	12	0.95877	0.98834	1.0	18518	3	0.010283	0.026427	0.560411	963	2
UGT2A1	12	0.99899	0.99941	1.0	19897	1	0.010283	0.026427	0.560411	964	3
SEC24D	12	0.2781	0.6072	1.0	11768	7	0.010283	0.026427	0.560411	965	2
CYB561D1	13	0.10361	0.33596	0.790813	8693	7	0.010302	0.026464	0.560499	966	1
SULT1E1	5	0.99936	0.99958	1.0	19974	0	0.010327	0.026522	0.560499	967	2
LEPR	12	0.818	0.94946	1.0	16793	3	0.010336	0.02654	0.560499	968	3
STK39	12	0.88101	0.96755	1.0	17445	2	0.010336	0.02654	0.560499	969	3
SIRT1	23	0.98799	0.99601	1.0	19194	5	0.010367	0.026613	0.561252	970	3
CRNKL1	30	0.048927	0.1987	0.587842	6917	14	0.010373	0.026631	0.561252	971	4
IK	12	0.47219	0.78165	1.0	13773	6	0.010422	0.026733	0.562813	972	3
ATP6V0E2	15	0.014997	0.079461	0.341816	4757	12	0.010454	0.026794	0.563537	973	1
RRP36	12	0.19406	0.50038	0.963676	10625	5	0.010477	0.026859	0.564088	974	3
YY1	28	0.26493	0.59171	1.0	11590	13	0.010486	0.026885	0.564088	975	4
RPS3	32	0.81289	0.94797	1.0	16740	10	0.010492	0.026903	0.564088	976	2
ARL10	10	0.22321	0.00022087	0.009977	453	7	0.010522	0.026971	0.564929	977	1
PROK1	4	0.077508	0.2774	0.709716	7998	3	0.010557	0.027053	0.566072	978	1
DEFB114	4	0.41322	0.73905	1.0	13252	1	0.010572	0.027081	0.566081	979	2
hsa-mir-3147	10	0.04672	0.19189	0.577552	6798	8	0.010598	0.027149	0.566136	980	1
E2F5	19	0.94945	0.9861	1.0	18359	4	0.010604	0.027156	0.566136	981	3
CHIC1	12	0.41892	0.74329	1.0	13296	5	0.010609	0.027167	0.566136	982	1
C8orf59	4	0.98783	0.99597	1.0	19188	0	0.010649	0.027257	0.567444	983	2
CETN3	5	0.94422	0.98485	1.0	18277	1	0.010718	0.027401	0.569855	984	2
EFCAB13	13	0.95227	0.98677	1.0	18407	2	0.010749	0.027477	0.570845	985	3
ANKRD44	12	0.070592	0.26023	0.68362	7790	7	0.010773	0.027526	0.5713	986	3
FRG1	12	0.96604	0.99019	1.0	18655	2	0.010859	0.027724	0.572998	987	3
VSIG10L	12	0.43378	0.75431	1.0	13434	6	0.010875	0.027757	0.572998	988	2
SNX5	20	0.047478	0.19423	0.581018	6841	7	0.010896	0.027806	0.572998	989	3
TTI1	12	0.99969	0.99977	1.0	20095	1	0.010908	0.027831	0.572998	990	3
NUP88	12	0.99934	0.99957	1.0	19961	1	0.010911	0.027834	0.572998	991	2
KIZ	20	0.18119	0.47984	0.945715	10383	9	0.010912	0.027837	0.572998	992	2
ZNF600	9	0.82533	0.95156	1.0	16858	1	0.010912	0.027837	0.572998	993	1
ABHD12B	20	0.0587	0.2275	0.633673	7346	7	0.010956	0.027931	0.572998	994	3
RXFP1	29	0.9824	0.99458	1.0	19018	7	0.010957	0.027933	0.572998	995	5
GOLGA1	12	0.95114	0.9865	1.0	18389	1	0.010964	0.027955	0.572998	996	3
PARP8	12	0.99668	0.99864	1.0	19672	1	0.010964	0.027955	0.572998	997	3
HMGN1	2	0.99603	0.99839	1.0	19626	0	0.010972	0.027975	0.572998	998	1
ZNF474	12	0.038759	0.16656	0.532065	6401	6	0.011003	0.028042	0.572998	999	2
OMD	12	0.99548	0.99819	1.0	19568	2	0.011015	0.028069	0.572998	1000	3
TSHZ2	13	0.41259	0.73858	1.0	13246	7	0.011043	0.028139	0.572998	1001	1
POLR1C	12	0.99967	0.99975	1.0	20084	1	0.011048	0.02815	0.572998	1002	3
SYNE2	36	0.042023	0.17708	0.552643	6556	13	0.011061	0.02818	0.572998	1003	3
TLR10	18	0.81512	0.94863	1.0	16768	6	0.011105	0.028269	0.572998	1004	3
TTC16	12	0.56926	0.84277	1.0	14590	6	0.011156	0.028373	0.572998	1005	1
HMGCR	12	0.99396	0.99769	1.0	19455	1	0.011165	0.028389	0.572998	1006	3
TAF1B	12	0.04456	0.18514	0.565483	6700	2	0.011165	0.028389	0.572998	1007	3
hsa-mir-3148	5	0.99839	0.99918	1.0	19820	0	0.011213	0.028508	0.572998	1008	2
TBCE	19	0.082637	0.2894	0.728092	8134	6	0.011226	0.028543	0.572998	1009	3
HIST1H3B	7	0.4693	0.77966	1.0	13742	4	0.011241	0.028577	0.572998	1010	1
FBXO4	12	0.51096	0.80772	1.0	14116	5	0.01126	0.028624	0.572998	1011	3
TGFBR1	16	0.96214	0.98915	1.0	18578	4	0.011271	0.028643	0.572998	1012	3
SLC48A1	8	0.86312	0.00077436	0.02034	778	7	0.011287	0.028678	0.572998	1013	1
C1QA	13	0.17097	0.46294	0.928977	10196	6	0.01129	0.028681	0.572998	1014	1
hsa-mir-548ab	4	0.95686	0.98788	1.0	18484	0	0.011318	0.028736	0.572998	1015	2
EFNA3	9	0.41503	0.74041	1.0	13263	5	0.011323	0.028745	0.572998	1016	1
NEB	12	0.56876	0.84247	1.0	14586	5	0.011334	0.028768	0.572998	1017	2
WHSC1L1	12	0.98324	0.99479	1.0	19044	2	0.011334	0.028768	0.572998	1018	2
EPHA3	12	0.44036	0.75909	1.0	13488	4	0.011334	0.028768	0.572998	1019	2
UHRF1BP1L	12	0.91126	0.97616	1.0	17819	1	0.011334	0.028768	0.572998	1020	2
ZNF35	12	0.35142	0.68535	1.0	12627	5	0.011337	0.028775	0.572998	1021	3
WDR37	12	0.96741	0.99054	1.0	18677	2	0.011337	0.028775	0.572998	1022	3
MRPL45	13	0.018109	0.092931	0.373989	5085	4	0.011339	0.028783	0.572998	1023	2
ISCA1	6	0.76779	0.93179	1.0	16224	1	0.011361	0.028827	0.572998	1024	2
IP6K1	23	0.6598	0.88832	1.0	15352	11	0.011368	0.028844	0.572998	1025	2
MYBL2	17	0.088101	0.30187	0.746266	8277	9	0.011388	0.028888	0.572998	1026	1
DNASE1	13	0.033337	0.14868	0.497972	6110	6	0.011389	0.028888	0.572998	1027	1
RYBP	8	0.57969	0.84879	1.0	14694	4	0.011409	0.028934	0.572998	1028	1
DISC1	16	0.036606	0.15958	0.519186	6290	9	0.011452	0.02902	0.572998	1029	3
PNLIPRP1	12	0.00015048	0.0013133	0.02694	996	6	0.011471	0.029066	0.572998	1030	3
SLC46A3	12	0.71876	0.91251	1.0	15817	3	0.011471	0.029066	0.572998	1031	3
DENND4A	12	0.99857	0.99924	1.0	19843	1	0.011471	0.029066	0.572998	1032	3
SGCB	12	0.99283	0.99731	1.0	19389	2	0.011471	0.029066	0.572998	1033	3
EFCAB3	14	0.627	0.87391	1.0	15105	3	0.011498	0.029121	0.572998	1034	3
TAC1	8	0.39533	0.72541	1.0	13086	2	0.0115	0.029124	0.572998	1035	1
ASAP1	13	0.86504	0.96297	1.0	17276	4	0.011506	0.029135	0.572998	1036	3
YES1	23	1.0	1.0	1.0	20444	0	0.011516	0.029156	0.572998	1037	4
SCN4B	45	0.00019908	0.0017444	0.032134	1110	33	0.011517	0.029159	0.572998	1038	2
ERBB2IP	22	0.12923	0.3878	0.852849	9299	5	0.011519	0.029163	0.572998	1039	4
FAM49B	12	0.16637	0.45515	0.922419	10097	5	0.011525	0.029176	0.572998	1040	2
AGPS	12	0.59096	0.85519	1.0	14813	4	0.011525	0.029176	0.572998	1041	2
WDR82	12	0.13309	0.39521	0.861529	9386	3	0.011525	0.029176	0.572998	1042	2
VPS54	14	0.32221	0.65562	1.0	12297	6	0.011563	0.029256	0.574015	1043	3
SLC22A18AS	8	0.55639	0.83521	1.0	14494	3	0.011591	0.029317	0.57466	1044	1
HEMK1	12	0.27756	0.60656	1.0	11762	7	0.011657	0.029467	0.57612	1045	1
hsa-mir-498	10	0.9869	0.99572	1.0	19152	2	0.011662	0.029475	0.57612	1046	1
TMEM235	9	0.029365	0.13496	0.470676	5863	6	0.011665	0.029483	0.57612	1047	1
CDK11A	2	0.87175	0.96493	1.0	17356	0	0.011674	0.029504	0.57612	1048	1
MRPL40	12	0.019922	0.10027	0.392749	5224	5	0.011701	0.029558	0.57612	1049	3
EMILIN1	12	0.0045774	0.029216	0.184473	3240	10	0.011703	0.02956	0.57612	1050	1
CCDC102B	12	0.84392	0.95691	1.0	17049	1	0.011743	0.029661	0.576882	1051	3
MRPL15	11	0.99998	0.99998	1.0	20334	0	0.01176	0.0297	0.576882	1052	2
PTCD2	15	0.048211	0.1965	0.584311	6882	3	0.011772	0.029728	0.576882	1053	2
RAB11FIP2	12	0.6428	0.88083	1.0	15228	2	0.011851	0.029897	0.576882	1054	2
GPATCH8	12	0.66341	0.88983	1.0	15381	2	0.011851	0.029897	0.576882	1055	3
CHST9	12	0.9915	0.99693	1.0	19322	2	0.011851	0.029897	0.576882	1056	2
IL2RG	12	0.99996	0.99997	1.0	20299	0	0.011851	0.029897	0.576882	1057	2
ZNF433	12	0.62276	0.87204	1.0	15064	3	0.011867	0.029933	0.576882	1058	3
PHLPP2	12	0.23699	0.55748	1.0	11233	5	0.011867	0.029933	0.576882	1059	3
INTS12	12	0.99975	0.9998	1.0	20123	1	0.011867	0.029933	0.576882	1060	3
CENPN	15	0.67969	0.89669	1.0	15502	4	0.011869	0.029937	0.576882	1061	3
ATP1A1	19	0.23593	0.55613	1.0	11212	4	0.01187	0.029938	0.576882	1062	3
hsa-mir-21	9	0.10471	0.33829	0.793346	8726	6	0.011904	0.030018	0.577817	1063	1
DAOA	4	0.9548	0.98739	1.0	18444	0	0.011915	0.030043	0.577817	1064	2
ECHDC1	13	0.99529	0.99812	1.0	19544	2	0.011945	0.030108	0.578382	1065	3
UBR2	12	0.99044	0.99665	1.0	19283	1	0.011968	0.030157	0.578382	1066	2
GJB6	12	0.1076	0.34434	0.800465	8803	5	0.011968	0.030157	0.578382	1067	2
ELP2	15	0.15259	0.43117	0.901648	9786	2	0.012014	0.030268	0.579527	1068	3
SNAI1	12	0.7579	0.92793	1.0	16123	5	0.012021	0.030281	0.579527	1069	1
TTC1	11	1.0	1.0	1.0	20423	0	0.012031	0.030302	0.579527	1070	3
PJA2	31	0.8858	0.96891	1.0	17508	7	0.012053	0.030355	0.579713	1071	5
REV3L	22	0.001773	0.012699	0.110581	2349	7	0.012074	0.030392	0.579713	1072	4
hsa-mir-3977	5	0.99526	0.99812	1.0	19543	0	0.012112	0.030478	0.579713	1073	2
ZNF556	12	0.20032	0.50911	0.972261	10714	3	0.012112	0.030478	0.579713	1074	1
KDM5C	19	0.85505	0.96016	1.0	17154	5	0.012115	0.030484	0.579713	1075	4
IBSP	12	0.49615	0.79822	1.0	13996	2	0.012146	0.030545	0.579713	1076	3
UBR4	12	0.95707	0.98793	1.0	18488	3	0.012146	0.030545	0.579713	1077	3
GABPB1	12	0.99178	0.99701	1.0	19334	2	0.012146	0.030545	0.579713	1078	3
CNTROB	12	0.69668	0.90366	1.0	15634	2	0.012158	0.030566	0.579713	1079	2
C9orf69	5	0.56077	0.83782	1.0	14533	2	0.012172	0.030598	0.579772	1080	1
CST6	4	0.17221	0.46498	0.931603	10214	3	0.012201	0.03066	0.580199	1081	1
HMMR	15	0.99998	0.99998	1.0	20340	0	0.01222	0.030702	0.580199	1082	3
WHAMM	12	0.15893	0.44225	0.910216	9938	4	0.01223	0.030727	0.580199	1083	2
ACTR8	12	0.33934	0.67327	1.0	12491	4	0.012233	0.030734	0.580199	1084	3
CDK6	89	0.17062	0.46237	0.928939	10182	18	0.012256	0.030781	0.580549	1085	8
TRIP4	12	0.014819	0.07865	0.339693	4735	2	0.01228	0.030831	0.580963	1086	3
GRM1	12	0.76811	0.93192	1.0	16230	5	0.012295	0.030861	0.580993	1087	1
OR9Q1	12	0.8962	0.97189	1.0	17621	4	0.01234	0.030953	0.581232	1088	2
KIF5A	18	0.95713	0.98794	1.0	18491	5	0.012343	0.030962	0.581232	1089	3
PSCA	6	0.35951	0.69318	1.0	12714	3	0.012358	0.030984	0.581232	1090	1
PSMB1	12	0.98492	0.9952	1.0	19092	2	0.012361	0.030987	0.581232	1091	3
CNOT2	12	0.99956	0.99968	1.0	20043	1	0.012406	0.031085	0.581475	1092	3
C4orf27	12	0.99982	0.99986	1.0	20158	0	0.012406	0.031085	0.581475	1093	3
C2orf47	12	0.99822	0.99913	1.0	19798	1	0.012406	0.031085	0.581475	1094	3
TIGIT	12	0.066594	0.24948	0.667707	7646	7	0.012477	0.031223	0.583344	1095	1
hsa-mir-6887	10	0.074573	0.27038	0.699845	7906	6	0.012504	0.031285	0.583344	1096	2
KTN1	12	0.83305	0.9538	1.0	16922	3	0.012531	0.031341	0.583344	1097	3
RPL6	12	0.92295	0.97953	1.0	17978	2	0.012531	0.031341	0.583344	1098	3
IL12RB2	12	0.99759	0.99892	1.0	19744	1	0.012531	0.031341	0.583344	1099	3
CBWD5	1	0.98746	0.99586	1.0	19173	0	0.012537	0.031356	0.583344	1100	1
SATB2	12	0.35357	0.68741	1.0	12650	5	0.012596	0.031486	0.584002	1101	3
hsa-mir-122	5	0.52971	0.81918	1.0	14262	2	0.0126	0.031496	0.584002	1102	1
hsa-mir-3591	5	0.52971	0.81918	1.0	14261	2	0.0126	0.031496	0.584002	1103	1
OR5T3	9	0.12648	0.38245	0.847849	9231	4	0.012621	0.031534	0.584002	1104	1
C1GALT1C1	12	0.7604	0.92892	1.0	16149	3	0.012622	0.031534	0.584002	1105	3
ODF2L	13	0.81784	0.94941	1.0	16792	5	0.012668	0.031634	0.584341	1106	3
IPO5	12	0.75563	0.92707	1.0	16107	3	0.012705	0.031705	0.584341	1107	3
PSMD1	12	0.85956	0.96144	1.0	17211	4	0.012705	0.031705	0.584341	1108	3
LUM	12	0.98616	0.99552	1.0	19124	2	0.012705	0.031705	0.584341	1109	3
RASGRP3	12	0.61067	0.86627	1.0	14973	2	0.012705	0.031705	0.584341	1110	3
PLD2	18	0.14187	0.4116	0.880269	9568	11	0.012721	0.031739	0.584341	1111	3
CDK14	23	0.74405	0.92259	1.0	16018	10	0.012745	0.031788	0.584341	1112	2
ARNTL2	15	0.94159	0.98421	1.0	18228	3	0.012755	0.031806	0.584341	1113	3
ROMO1	7	0.79737	0.9427	1.0	16575	1	0.012757	0.03181	0.584341	1114	2
hsa-mir-3170	10	0.085465	0.29592	0.73772	8208	5	0.0128	0.031915	0.584914	1115	1
ZNF391	11	0.92567	0.98031	1.0	18020	1	0.012818	0.031954	0.584914	1116	3
IFI35	12	0.0083225	0.048483	0.25467	3895	9	0.012841	0.032001	0.584914	1117	1
CXorf30	12	0.0023288	0.016248	0.127586	2606	4	0.012844	0.032007	0.584914	1118	3
DEPDC7	12	0.21522	0.52945	0.992119	10920	5	0.012844	0.032007	0.584914	1119	3
MAP3K7	12	0.8087	0.94669	1.0	16700	4	0.012857	0.032032	0.584914	1120	2
COPS8	17	0.43206	0.75307	1.0	13411	6	0.012863	0.032041	0.584914	1121	2
LRRTM3	12	0.86735	0.96366	1.0	17299	3	0.012888	0.032092	0.585328	1122	3
PACRGL	11	0.98739	0.99584	1.0	19170	2	0.012917	0.032156	0.585631	1123	3
GLB1	18	0.23019	0.5489	1.0	11137	7	0.012928	0.032186	0.585631	1124	3
hsa-mir-1265	10	0.65305	0.88534	1.0	15306	4	0.01295	0.032223	0.585631	1125	2
GCHFR	6	0.15607	0.43728	0.907283	9863	3	0.01295	0.032223	0.585631	1126	1
NCK1	17	0.99997	0.99998	1.0	20325	1	0.013	0.032336	0.586954	1127	1
SCGB2A2	7	0.057021	0.22268	0.626446	7273	2	0.013008	0.032354	0.586954	1128	2
CASP6	13	0.98794	0.996	1.0	19192	2	0.013047	0.032443	0.588057	1129	3
OR51L1	12	0.7548	0.92676	1.0	16100	4	0.013068	0.032492	0.588421	1130	1
hsa-mir-891b	6	0.99457	0.99789	1.0	19486	0	0.013111	0.032587	0.588632	1131	2
DOCK10	13	0.73212	0.91786	1.0	15932	3	0.013116	0.032598	0.588632	1132	3
TMEM168	12	0.99258	0.99723	1.0	19376	1	0.013127	0.032622	0.588632	1133	3
ASPN	12	0.99999	0.99999	1.0	20383	0	0.013127	0.032622	0.588632	1134	3
FBXO48	4	0.8356	0.9545	1.0	16951	1	0.01316	0.032692	0.588632	1135	2
ID1	16	0.07545	0.27247	0.702462	7937	11	0.013163	0.032698	0.588632	1136	2
CSGALNACT2	12	0.95432	0.98727	1.0	18435	3	0.013202	0.032783	0.588632	1137	3
ENO2	12	0.04403	0.18348	0.562831	6670	7	0.013205	0.03279	0.588632	1138	1
PRPF18	13	0.10009	0.32837	0.782004	8593	3	0.013223	0.032819	0.588632	1139	3
KDM2A	24	0.45712	0.77095	1.0	13640	9	0.013235	0.032849	0.588632	1140	3
AARS	12	0.24354	0.56585	1.0	11333	3	0.013239	0.032854	0.588632	1141	3
SUGCT	12	0.001769	0.012672	0.110491	2347	3	0.013239	0.032854	0.588632	1142	3
C9orf41	12	0.75733	0.92774	1.0	16121	3	0.01325	0.032878	0.588632	1143	2
NR1H4	20	0.24725	0.57044	1.0	11380	11	0.013271	0.032919	0.588854	1144	4
SSTR4	12	0.00048989	0.0039582	0.053236	1520	9	0.013296	0.032965	0.589169	1145	1
ZNF585A	7	0.95964	0.98854	1.0	18531	1	0.013355	0.033082	0.590665	1146	2
KCNJ5	25	0.066916	0.25036	0.668759	7659	13	0.013392	0.033154	0.590665	1147	1
BCL2L10	10	0.38236	0.71477	1.0	12961	5	0.013414	0.033204	0.590665	1148	2
RINT1	12	0.97188	0.99166	1.0	18756	1	0.013426	0.033229	0.590665	1149	3
MRPS9	12	0.61507	0.86846	1.0	15008	4	0.01346	0.033303	0.590665	1150	3
KLK14	12	0.014565	0.077524	0.337184	4705	9	0.013478	0.03334	0.590665	1151	1
WBP11	13	0.99619	0.99845	1.0	19638	1	0.013497	0.033377	0.590665	1152	2
CPEB4	12	0.54021	0.82551	1.0	14347	4	0.013504	0.033391	0.590665	1153	2
RSL1D1	12	0.77057	0.93291	1.0	16257	4	0.013509	0.033398	0.590665	1154	3
SLC35F4	12	0.013646	0.073509	0.328877	4574	8	0.013521	0.03342	0.590665	1155	2
RHBDF1	12	0.001156	0.0086747	0.087538	2027	9	0.013523	0.033425	0.590665	1156	1
POGZ	21	0.79632	0.94232	1.0	16561	4	0.013524	0.033428	0.590665	1157	4
KMT2A	67	0.15592	0.437	0.907163	9858	19	0.013581	0.033539	0.590665	1158	8
OR2M5	4	0.98756	0.99589	1.0	19179	0	0.013582	0.033541	0.590665	1159	2
MATN3	12	0.16314	0.44958	0.916911	10034	8	0.013596	0.033568	0.590665	1160	2
NUP205	12	0.82186	0.95057	1.0	16830	1	0.013596	0.033568	0.590665	1161	2
LARS	12	0.99488	0.99799	1.0	19516	1	0.013611	0.033599	0.590665	1162	3
PIBF1	12	1.0	1.0	1.0	20449	0	0.013611	0.033599	0.590665	1163	3
SMIM19	6	0.4739	0.78283	1.0	13789	2	0.013639	0.033671	0.590665	1164	2
LANCL3	12	0.0045931	0.029306	0.184816	3245	8	0.01366	0.033717	0.590665	1165	1
ZNF501	7	0.90094	0.97323	1.0	17681	2	0.013686	0.03378	0.590665	1166	2
FRMPD1	12	0.016453	0.08579	0.356565	4921	3	0.013705	0.033818	0.590665	1167	3
NDEL1	12	0.70337	0.90639	1.0	15695	4	0.013705	0.033818	0.590665	1168	3
ACVR1B	12	0.46021	0.7732	1.0	13662	3	0.013731	0.033893	0.590665	1169	2
ENG	27	0.013829	0.074316	0.330714	4592	18	0.013741	0.033907	0.590665	1170	1
DECR1	12	0.90129	0.97334	1.0	17689	3	0.013751	0.033927	0.590665	1171	2
SCN3A	12	0.99251	0.99721	1.0	19373	1	0.013763	0.033958	0.590665	1172	3
hsa-mir-3686	4	0.997	0.99875	1.0	19710	0	0.013778	0.033995	0.590665	1173	2
CCDC18	12	0.99999	0.99999	1.0	20376	0	0.01378	0.033998	0.590665	1174	3
MPV17L2	12	0.077428	0.2772	0.709532	7995	7	0.013796	0.034032	0.590665	1175	1
FAM127A	4	0.05859	0.22719	0.633396	7340	3	0.013797	0.034033	0.590665	1176	1
C5AR2	12	0.41535	0.00040327	0.013926	591	10	0.013841	0.034128	0.590665	1177	1
MND1	7	0.99988	0.9999	1.0	20199	0	0.013842	0.034129	0.590665	1178	2
UBE2V1	7	0.6432	0.88101	1.0	15230	2	0.013842	0.034129	0.590665	1179	2
SYT16	12	0.99984	0.99987	1.0	20166	0	0.013843	0.034129	0.590665	1180	3
PSMC6	12	0.11872	0.36711	0.828563	9064	5	0.013843	0.034129	0.590665	1181	3
MIS18BP1	12	1.0	1.0	1.0	20414	0	0.013843	0.034129	0.590665	1182	3
DPCD	12	0.12028	0.3702	0.832353	9101	6	0.01387	0.034184	0.590665	1183	2
hsa-mir-4647	10	0.02167	0.1069	0.40927	5345	6	0.0139	0.034253	0.590665	1184	1
SOS1	12	0.99962	0.99972	1.0	20064	1	0.013922	0.034299	0.590665	1185	3
UGT2B28	5	0.95366	0.98711	1.0	18426	1	0.013923	0.034301	0.590665	1186	2
ENPP7	12	0.39693	0.72663	1.0	13104	5	0.013932	0.034323	0.590665	1187	1
RNASE8	5	0.16455	0.45203	0.919589	10058	3	0.013976	0.034409	0.590665	1188	1
SSFA2	15	0.99713	0.99879	1.0	19715	2	0.014004	0.034469	0.590665	1189	3
ESR1	69	0.22521	0.54256	1.0	11063	36	0.014009	0.034478	0.590665	1190	7
ATXN2	12	0.12913	0.38762	0.852849	9295	5	0.014012	0.034487	0.590665	1191	3
SOX3	12	0.27226	0.60038	1.0	11680	7	0.014069	0.034613	0.590665	1192	1
CNFN	8	0.0048629	0.030782	0.191234	3294	6	0.014081	0.03464	0.590665	1193	1
SF3B1	13	0.81241	0.94783	1.0	16737	1	0.014081	0.034641	0.590665	1194	3
SSR1	80	0.022742	0.11095	0.419688	5410	23	0.014091	0.034667	0.590665	1195	7
ZNF180	18	0.063395	0.24083	0.654926	7525	6	0.014105	0.0347	0.590665	1196	3
VPS9D1	12	0.37062	0.70387	1.0	12822	5	0.014114	0.034716	0.590665	1197	1
TTC37	12	1.0	1.0	1.0	20394	0	0.014116	0.03472	0.590665	1198	2
ZNF14	12	0.99434	0.99781	1.0	19473	2	0.014122	0.034731	0.590665	1199	3
VPS29	12	0.49045	0.79423	1.0	13942	2	0.014122	0.034731	0.590665	1200	3
C8orf4	6	0.064082	0.24268	0.657783	7549	3	0.014134	0.034756	0.590665	1201	1
NM_1012706	1	0.98586	0.99544	1.0	19111	0	0.014139	0.034765	0.590665	1202	1
OR11G2	11	0.18535	0.48667	0.952035	10461	6	0.014155	0.034797	0.590665	1203	1
MAN2A2	12	0.0040315	0.026265	0.173105	3105	9	0.01416	0.034809	0.590665	1204	1
THEM4	7	0.11395	0.35755	0.816604	8960	4	0.014167	0.034823	0.590665	1205	2
FIGLA	7	0.62312	0.8722	1.0	15066	2	0.014167	0.034823	0.590665	1206	2
ANAPC5	17	0.2459	0.56874	1.0	11361	3	0.014182	0.034851	0.590665	1207	3
CFL1	12	0.11872	0.36711	0.828563	9063	3	0.014196	0.034883	0.590665	1208	2
CCDC174	12	0.5943	0.85706	1.0	14845	2	0.014203	0.034896	0.590665	1209	3
RFXAP	24	0.88199	0.9678	1.0	17457	8	0.014224	0.034937	0.590864	1210	1
KATNA1	16	0.78627	0.93871	1.0	16448	3	0.014259	0.035014	0.591676	1211	3
C15orf32	11	0.98894	0.99628	1.0	19232	1	0.014311	0.035123	0.593034	1212	2
RP9	12	0.54906	0.83084	1.0	14420	3	0.014334	0.03517	0.593337	1213	2
CCDC160	11	0.99966	0.99975	1.0	20082	0	0.014442	0.035406	0.596802	1214	3
RPL26L1	6	0.28987	0.62053	1.0	11922	3	0.014452	0.035434	0.596802	1215	1
PSMA6	12	0.059926	0.23107	0.638663	7403	4	0.014483	0.035504	0.597139	1216	3
ELP6	11	0.0004575	0.0037242	0.051356	1484	8	0.014488	0.035512	0.597139	1217	1
LDHAL6A	12	0.99351	0.99753	1.0	19425	1	0.014557	0.035654	0.597953	1218	3
hsa-mir-514a-3	7	0.052842	0.21045	0.608365	7078	6	0.014615	0.035767	0.597953	1219	1
hsa-mir-514a-2	7	0.052842	0.21045	0.608365	7079	6	0.014615	0.035767	0.597953	1220	1
SENP7	21	0.97589	0.99273	1.0	18857	3	0.014646	0.035832	0.597953	1221	4
CYP4A11	12	0.39214	0.72298	1.0	13052	5	0.014655	0.035851	0.597953	1222	2
SPTSSB	5	0.98048	0.99409	1.0	18971	0	0.014655	0.035851	0.597953	1223	2
ACE2	12	0.37339	0.70651	1.0	12853	2	0.014656	0.035853	0.597953	1224	3
SCN7A	12	0.95414	0.98723	1.0	18433	2	0.014656	0.035853	0.597953	1225	3
HAUS3	12	0.015364	0.081053	0.345414	4801	1	0.014656	0.035853	0.597953	1226	3
PHF20	12	0.99345	0.99751	1.0	19420	2	0.014656	0.035853	0.597953	1227	3
ST18	26	0.77148	0.93325	1.0	16273	6	0.014711	0.035962	0.599288	1228	1
KCNH5	12	0.60735	0.86439	1.0	14941	2	0.014731	0.035999	0.599413	1229	3
PRPSAP2	16	0.65534	0.88637	1.0	15322	4	0.014774	0.036106	0.599672	1230	2
OR4C15	11	0.99569	0.99827	1.0	19586	1	0.014775	0.036109	0.599672	1231	3
DNM1L	24	0.4515	0.76706	1.0	13590	5	0.014794	0.036156	0.599672	1232	4
SMARCE1	22	0.86805	0.96386	1.0	17312	5	0.014795	0.03616	0.599672	1233	4
RAB3GAP2	12	0.90528	0.97446	1.0	17738	1	0.014796	0.036161	0.599672	1234	2
ASB7	12	0.82389	0.95116	1.0	16846	3	0.014841	0.036254	0.600528	1235	1
MMS22L	12	0.99992	0.99993	1.0	20237	0	0.014877	0.036331	0.600528	1236	3
SLC22A24	12	0.36155	0.69516	1.0	12734	4	0.014886	0.036349	0.600528	1237	2
CHST5	12	0.0040829	0.026532	0.17395	3121	7	0.014887	0.03635	0.600528	1238	1
hsa-mir-548m	9	0.94108	0.98409	1.0	18219	2	0.014891	0.036359	0.600528	1239	2
TNRC6B	15	0.54215	0.82663	1.0	14359	7	0.01498	0.036535	0.600902	1240	2
OSGEPL1	12	0.39879	0.72805	1.0	13118	2	0.014989	0.036558	0.600902	1241	3
CWC27	12	0.13726	0.40302	0.871029	9466	5	0.014989	0.036558	0.600902	1242	3
RPRD1B	12	0.0029451	0.020102	0.14437	2847	4	0.014989	0.036558	0.600902	1243	3
TLR3	12	0.99674	0.99866	1.0	19681	2	0.014989	0.036558	0.600902	1244	3
NDE1	12	0.17881	0.47598	0.942296	10335	5	0.015023	0.036634	0.600902	1245	1
FUT5	8	0.0038834	0.025479	0.169616	3074	5	0.01505	0.03668	0.600902	1246	1
TDRD3	17	0.95288	0.98692	1.0	18417	1	0.015051	0.036681	0.600902	1247	3
RASAL2	24	0.083542	0.29147	0.731851	8150	10	0.015074	0.036725	0.600902	1248	3
IL1R1	12	0.95782	0.9881	1.0	18499	2	0.015083	0.036748	0.600902	1249	3
GXYLT1	12	0.62548	0.87324	1.0	15092	4	0.015111	0.03681	0.600902	1250	3
SGPP1	12	0.19375	0.49993	0.963232	10621	7	0.015114	0.036817	0.600902	1251	2
hsa-mir-1252	3	0.9895	0.99641	1.0	19260	0	0.015137	0.036871	0.600902	1252	1
ZNF682	12	0.97649	0.9929	1.0	18861	3	0.015147	0.036894	0.600902	1253	2
C9orf116	12	0.27766	0.60668	1.0	11763	6	0.015159	0.036912	0.600902	1254	2
NR1D1	16	0.067388	0.25164	0.671301	7671	9	0.01521	0.037014	0.600902	1255	1
PNLIPRP3	12	0.94335	0.98464	1.0	18260	2	0.01523	0.037057	0.600902	1256	3
PPP4R2	12	0.12206	0.37364	0.836997	9133	1	0.015235	0.037067	0.600902	1257	3
CASC5	12	0.99999	0.99999	1.0	20361	0	0.015235	0.037067	0.600902	1258	3
SERPINB10	12	1.0	1.0	1.0	20438	0	0.015235	0.037067	0.600902	1259	3
ADRB2	12	0.026937	0.12624	0.453949	5691	9	0.01525	0.037102	0.600902	1260	1
hsa-mir-3139	9	0.032538	0.14592	0.492433	6064	6	0.015259	0.037125	0.600902	1261	2
hsa-mir-3180-3	10	0.00048547	0.0039313	0.053133	1512	8	0.015263	0.037135	0.600902	1262	1
hsa-mir-3180-1	10	0.00062759	0.0050015	0.061435	1666	8	0.015263	0.037135	0.600902	1263	1
hsa-mir-3180-2	10	0.00057793	0.0046203	0.058581	1614	9	0.015263	0.037135	0.600902	1264	1
PELI2	42	0.83839	0.95531	1.0	16988	12	0.015277	0.037162	0.600902	1265	5
NEDD1	13	0.99992	0.99994	1.0	20242	0	0.015305	0.037218	0.600902	1266	3
CDC26	6	0.99133	0.99689	1.0	19317	0	0.01537	0.037354	0.600902	1267	2
RALGAPA1	12	0.54971	0.83125	1.0	14424	4	0.01538	0.03738	0.600902	1268	3
SLC7A6	12	0.28463	0.61461	1.0	11855	4	0.015386	0.037393	0.600902	1269	2
CYP1A2	21	0.69695	0.90376	1.0	15636	5	0.015403	0.03743	0.600902	1270	4
KIF3A	35	0.99712	0.99878	1.0	19714	3	0.015429	0.037481	0.600902	1271	4
NR1H2	17	0.0018578	0.013235	0.113037	2396	13	0.015446	0.03752	0.600902	1272	1
USP12	12	0.60985	0.86581	1.0	14966	5	0.01545	0.037529	0.600902	1273	3
IAH1	12	0.99919	0.9995	1.0	19927	1	0.01545	0.037529	0.600902	1274	3
COIL	12	0.40756	0.73479	1.0	13206	4	0.015477	0.037584	0.600902	1275	1
AKAP13	24	0.13107	0.39135	0.857023	9341	11	0.015495	0.03762	0.600902	1276	2
PKD2L2	12	0.88962	0.97003	1.0	17550	2	0.0155	0.037633	0.600902	1277	3
ZCCHC5	12	0.62017	0.87081	1.0	15041	3	0.015568	0.037761	0.600902	1278	1
LGALS8	15	0.88269	0.96801	1.0	17466	4	0.015603	0.037823	0.600902	1279	3
hsa-mir-6800	10	0.25962	0.00025909	0.011046	480	9	0.015604	0.037823	0.600902	1280	1
ANKRD52	12	0.38872	0.00038004	0.013443	578	6	0.015613	0.037839	0.600902	1281	1
hsa-mir-6130	9	0.20629	0.51736	0.98102	10792	2	0.015625	0.037863	0.600902	1282	2
MLH1	29	0.77102	0.93308	1.0	16264	10	0.015628	0.03787	0.600902	1283	1
WDSUB1	12	0.60735	0.86439	1.0	14939	2	0.015633	0.037879	0.600902	1284	2
HIATL1	12	0.67928	0.89651	1.0	15500	5	0.015633	0.037879	0.600902	1285	2
GTF2E1	12	0.97664	0.99294	1.0	18866	1	0.015633	0.037879	0.600902	1286	3
MRPL3	12	0.44353	0.76142	1.0	13525	2	0.015633	0.037879	0.600902	1287	3
NOL11	12	0.01854	0.094747	0.378699	5117	2	0.015633	0.037879	0.600902	1288	3
CCDC146	12	0.86676	0.96348	1.0	17295	4	0.015633	0.037879	0.600902	1289	3
ABCA10	12	0.99926	0.99953	1.0	19942	1	0.015633	0.037879	0.600902	1290	3
RDH13	19	0.023205	0.11262	0.423953	5436	11	0.015668	0.03795	0.601556	1291	1
HSPH1	17	0.41587	0.74104	1.0	13267	6	0.015684	0.037981	0.601581	1292	2
CTXN1	6	0.060893	0.23383	0.643686	7434	4	0.015748	0.038121	0.603336	1293	1
ADSSL1	21	0.038308	0.16511	0.529823	6377	15	0.015796	0.038232	0.604615	1294	1
ASCC3	12	0.79907	0.94336	1.0	16597	1	0.015811	0.038264	0.60466	1295	3
DTNBP1	14	0.052624	0.2098	0.607325	7069	6	0.015865	0.038367	0.605813	1296	1
WRAP73	12	0.15347	0.43274	0.903449	9802	7	0.015885	0.03842	0.606186	1297	1
hsa-mir-4292	10	0.0034244	0.02293	0.157144	2986	9	0.015907	0.038466	0.606443	1298	1
ERI1	12	0.8993	0.97276	1.0	17658	2	0.015972	0.038593	0.607513	1299	3
SAR1A	12	0.98865	0.99619	1.0	19227	1	0.015972	0.038593	0.607513	1300	3
PPIH	12	0.95185	0.98666	1.0	18399	3	0.016051	0.038752	0.609538	1301	2
PKN2	29	0.99988	0.9999	1.0	20202	5	0.016066	0.038781	0.609538	1302	4
ICE2	18	0.99797	0.99904	1.0	19773	3	0.01611	0.038868	0.610438	1303	2
NAPB	6	0.065007	0.24516	0.661388	7585	2	0.016157	0.038981	0.611286	1304	1
CASZ1	12	0.080462	0.28441	0.721377	8066	8	0.016158	0.038982	0.611286	1305	1
CAGE1	18	0.99897	0.9994	1.0	19894	1	0.016176	0.039026	0.6115	1306	3
ORC5	13	0.02928	0.13465	0.470526	5856	2	0.016249	0.03919	0.613306	1307	3
TMPRSS7	12	0.85103	0.95898	1.0	17112	4	0.016285	0.039256	0.613306	1308	2
SLC7A1	12	0.0059773	0.036613	0.212373	3528	5	0.016294	0.039268	0.613306	1309	1
PCDHB5	12	0.89835	0.97247	1.0	17646	3	0.016302	0.039286	0.613306	1310	3
FILIP1L	33	0.87011	0.96444	1.0	17340	7	0.016303	0.039291	0.613306	1311	5
PIGQ	12	0.021758	0.10725	0.410182	5350	8	0.016339	0.039371	0.613413	1312	1
KRT34	13	0.95749	0.98802	1.0	18492	2	0.016343	0.03938	0.613413	1313	2
hsa-mir-3919	9	0.99842	0.99919	1.0	19826	0	0.016346	0.039387	0.613413	1314	2
UBAP1L	12	0.037873	0.16367	0.527461	6350	7	0.016385	0.039463	0.614128	1315	1
HGD	12	0.18063	0.47895	0.94485	10369	5	0.01643	0.039553	0.614128	1316	2
KLHL31	12	0.99847	0.99921	1.0	19832	1	0.016437	0.039567	0.614128	1317	3
RNGTT	15	0.99998	0.99998	1.0	20330	0	0.016442	0.03958	0.614128	1318	3
TTC9B	11	0.001219	0.0090845	0.090202	2061	7	0.016444	0.039583	0.614128	1319	1
SFXN5	12	0.079321	0.28173	0.716538	8046	6	0.016475	0.039649	0.614622	1320	1
OBP2A	7	0.84924	0.95845	1.0	17097	2	0.016497	0.039693	0.614622	1321	1
SLC17A2	12	0.64588	0.88221	1.0	15244	3	0.016502	0.039705	0.614622	1322	3
CD1D	12	0.20952	0.52179	0.985562	10833	7	0.016521	0.03975	0.614845	1323	1
SYT12	12	0.077212	0.27671	0.708718	7987	7	0.016566	0.039833	0.615667	1324	1
SMLR1	5	0.95228	0.98677	1.0	18408	1	0.016591	0.039882	0.615826	1325	1
hsa-mir-6841	10	0.99911	0.99946	1.0	19913	0	0.016625	0.039959	0.615826	1326	1
ZNF652	12	0.76567	0.93098	1.0	16202	5	0.016627	0.039964	0.615826	1327	3
TRNT1	12	0.20528	0.51599	0.979676	10773	1	0.016627	0.039964	0.615826	1328	3
hsa-mir-514a-1	8	0.028816	0.13298	0.467182	5823	7	0.016685	0.040094	0.616721	1329	1
RANBP9	12	0.22225	0.53864	0.999706	11026	7	0.016702	0.040132	0.616721	1330	1
SPATA2	12	0.0028982	0.019822	0.143332	2828	7	0.016747	0.040237	0.616721	1331	1
ZNF329	12	0.23263	0.55204	1.0	11170	5	0.016765	0.040261	0.616721	1332	2
ASUN	12	0.43778	0.75719	1.0	13467	2	0.016765	0.040261	0.616721	1333	2
USP1	14	0.60512	0.86312	1.0	14917	1	0.01679	0.040313	0.616721	1334	3
WSB1	22	0.02523	0.12005	0.439549	5589	2	0.016803	0.040342	0.616721	1335	4
UTP15	46	0.98678	0.99569	1.0	19146	8	0.01681	0.040358	0.616721	1336	6
AXIN2	12	0.2712	0.59908	1.0	11663	5	0.016838	0.040414	0.616721	1337	1
SPIB	16	0.00036922	0.0030377	0.045046	1380	14	0.016843	0.040422	0.616721	1338	1
hsa-mir-6511b-2	10	0.019816	0.099874	0.391836	5216	8	0.016852	0.040436	0.616721	1339	1
hsa-mir-6511a-3	10	0.0090398	0.051972	0.265026	4012	8	0.016852	0.040436	0.616721	1340	1
hsa-mir-6511a-4	10	0.0090398	0.051972	0.265026	4013	8	0.016852	0.040436	0.616721	1341	1
RACGAP1	12	0.1898	0.49378	0.958448	10541	4	0.016871	0.040475	0.616721	1342	3
EMC3	12	0.90628	0.97475	1.0	17746	1	0.016887	0.040509	0.616721	1343	2
NKIRAS1	6	0.99771	0.99896	1.0	19758	0	0.016894	0.040523	0.616721	1344	2
PTP4A2	13	0.053413	0.21219	0.612005	7095	4	0.016899	0.040534	0.616721	1345	3
hsa-mir-7641-1	10	0.99991	0.99993	1.0	20231	0	0.016965	0.040674	0.6171	1346	2
RANGRF	12	0.17871	0.4758	0.942296	10330	8	0.016974	0.040695	0.6171	1347	1
OR1L3	8	0.50368	0.80312	1.0	14056	3	0.016975	0.040699	0.6171	1348	2
ARRB2	13	0.028927	0.13339	0.467801	5835	6	0.016995	0.040736	0.6171	1349	2
MLLT4	13	0.99328	0.99745	1.0	19414	1	0.016995	0.040736	0.6171	1350	3
DSTN	3	0.92031	0.97877	1.0	17942	0	0.017022	0.040786	0.6171	1351	1
SMEK1	18	0.28061	0.61005	1.0	11798	5	0.017026	0.040794	0.6171	1352	3
ATF7	14	0.019617	0.099128	0.389809	5203	8	0.017029	0.0408	0.6171	1353	1
DUOXA2	12	0.076183	0.27425	0.705435	7955	6	0.01711	0.040964	0.617175	1354	1
PDRG1	5	0.11352	0.35666	0.815578	8949	2	0.017117	0.040978	0.617175	1355	2
hsa-mir-6844	1	0.98288	0.9947	1.0	19033	0	0.017119	0.040982	0.617175	1356	1
MAP3K2	12	0.99985	0.99988	1.0	20172	0	0.017155	0.041046	0.617175	1357	3
SLK	12	0.94331	0.98463	1.0	18259	2	0.017155	0.041046	0.617175	1358	3
ATP6V1C1	12	0.99997	0.99997	1.0	20305	0	0.017155	0.041046	0.617175	1359	3
MBOAT2	12	0.92858	0.98107	1.0	18056	3	0.017155	0.041046	0.617175	1360	3
SLC35D2	12	0.23949	0.56068	1.0	11275	6	0.017155	0.041046	0.617175	1361	3
VPS45	21	0.017422	0.09002	0.367176	5017	5	0.017182	0.041102	0.617558	1362	4
AP3M2	12	0.7396	0.92082	1.0	15983	4	0.017258	0.041252	0.619349	1363	2
PLXDC2	16	0.94258	0.98444	1.0	18242	5	0.017326	0.041377	0.620676	1364	1
RBM47	27	0.59403	0.8569	1.0	14840	11	0.017336	0.041401	0.620676	1365	3
NDUFAF7	18	0.55278	0.8331	1.0	14455	4	0.017366	0.041459	0.620856	1366	2
DYNC1LI2	17	0.53669	0.82341	1.0	14323	6	0.017386	0.041502	0.620856	1367	2
SPTLC3	12	0.87075	0.96464	1.0	17346	2	0.017387	0.041504	0.620856	1368	3
PPP2R5C	42	0.91439	0.97706	1.0	17869	16	0.017425	0.041591	0.621162	1369	5
TEX19	7	0.01774	0.0914	0.370745	5045	3	0.017445	0.041635	0.621162	1370	2
VKORC1L1	9	0.60689	0.86414	1.0	14933	3	0.01746	0.041665	0.621162	1371	1
ZNF140	12	0.55906	0.83685	1.0	14519	2	0.017484	0.041716	0.621162	1372	2
CECR2	18	0.85818	0.96105	1.0	17191	7	0.017501	0.041756	0.621162	1373	2
EPRS	14	0.24416	0.56659	1.0	11345	5	0.017504	0.041757	0.621162	1374	3
MAGI1	12	0.12717	0.3838	0.8493	9247	8	0.017518	0.041782	0.621162	1375	1
POLR1D	14	0.925	0.98012	1.0	18010	3	0.017554	0.041851	0.621162	1376	2
DHDDS	13	0.16072	0.44541	0.912974	9983	3	0.017557	0.041858	0.621162	1377	2
LIN28B	12	0.9998	0.99984	1.0	20145	0	0.017566	0.04188	0.621162	1378	3
SEL1L	12	0.95889	0.98837	1.0	18520	1	0.017566	0.04188	0.621162	1379	3
U2AF1	15	0.01289	0.070134	0.319506	4492	4	0.01757	0.041888	0.621162	1380	3
GAR1	4	0.98972	0.99647	1.0	19266	0	0.017627	0.042011	0.622533	1381	1
SNAP23	14	0.94867	0.98592	1.0	18343	3	0.017649	0.042062	0.622835	1382	3
OR4K2	12	0.93271	0.98207	1.0	18116	3	0.017687	0.042139	0.623523	1383	3
SLC9A3	12	0.0019337	0.013706	0.115849	2421	10	0.017744	0.042248	0.623987	1384	1
SLC25A32	12	0.080772	0.28512	0.721855	8081	5	0.017752	0.042262	0.623987	1385	3
NUP153	12	0.15465	0.43478	0.905119	9829	4	0.017752	0.042262	0.623987	1386	3
EIF2AK2	27	0.94881	0.98596	1.0	18345	9	0.017769	0.042295	0.624023	1387	3
ZDBF2	14	0.81365	0.94819	1.0	16748	4	0.017848	0.042454	0.624824	1388	2
SMC1A	14	0.30634	0.63868	1.0	12121	4	0.017853	0.042465	0.624824	1389	3
RBM33	12	0.33755	0.67145	1.0	12466	5	0.017854	0.042468	0.624824	1390	3
MRPS31	12	1.0	1.0	1.0	20393	0	0.017877	0.042512	0.624824	1391	3
YWHAQ	26	0.96585	0.99013	1.0	18653	8	0.017894	0.042546	0.624824	1392	3
FIP1L1	15	0.06964	0.25769	0.680658	7745	3	0.017953	0.042669	0.624824	1393	3
hsa-mir-664a	5	0.99621	0.99846	1.0	19640	0	0.01796	0.042684	0.624824	1394	2
PCF11	12	0.48958	0.79363	1.0	13932	4	0.018004	0.042779	0.624824	1395	3
FGD2	12	0.0020308	0.014331	0.11888	2464	9	0.018004	0.042779	0.624824	1396	3
USPL1	12	0.77833	0.93579	1.0	16356	3	0.018004	0.042779	0.624824	1397	3
ABCB11	12	0.88912	0.96988	1.0	17544	1	0.018004	0.042779	0.624824	1398	3
SLC7A11	12	0.63422	0.87707	1.0	15162	1	0.018035	0.042834	0.624824	1399	3
FPR2	12	0.408	0.7351	1.0	13214	5	0.018061	0.042891	0.624824	1400	1
KIAA1598	13	0.98719	0.9958	1.0	19163	3	0.018084	0.04293	0.624824	1401	3
FGF21	11	0.096056	0.3196	0.770265	8491	5	0.018106	0.04298	0.624824	1402	2
HGFAC	12	0.00010056	0.0008987	0.022049	834	11	0.018107	0.042982	0.624824	1403	1
hsa-mir-548b	8	0.99545	0.99818	1.0	19560	1	0.01813	0.043035	0.624824	1404	2
CDK11B	22	0.00023842	0.0020739	0.03525	1204	10	0.018138	0.043053	0.624824	1405	4
OR2D3	12	0.0014999	0.010937	0.101224	2211	4	0.018145	0.043067	0.624824	1406	3
FAM98A	12	0.88603	0.96898	1.0	17511	1	0.018145	0.043067	0.624824	1407	3
MAGEB6	12	0.60426	0.86263	1.0	14909	4	0.018165	0.043105	0.624824	1408	3
TRIM38	12	0.84504	0.95724	1.0	17064	4	0.018165	0.043105	0.624824	1409	2
TMEM106B	12	0.81102	0.94741	1.0	16724	2	0.018165	0.043105	0.624824	1410	2
SLC12A7	12	0.030672	0.13951	0.479302	5950	9	0.018197	0.043167	0.624824	1411	1
PTPRC	27	0.98924	0.99634	1.0	19246	4	0.018264	0.043298	0.624824	1412	4
AP1S3	10	0.94327	0.98462	1.0	18256	1	0.018287	0.043345	0.624824	1413	1
TRAFD1	21	0.075028	0.27146	0.701486	7919	9	0.018327	0.043423	0.624824	1414	4
DIAPH2	12	0.95825	0.98821	1.0	18505	3	0.018348	0.043466	0.624824	1415	2
LIPI	12	0.44398	0.76173	1.0	13529	3	0.018348	0.043466	0.624824	1416	2
PSMD13	14	0.10193	0.3324	0.787393	8639	3	0.018376	0.043514	0.624824	1417	2
PHLDB1	12	0.39903	0.72824	1.0	13124	5	0.018378	0.043516	0.624824	1418	1
TMCO2	7	0.96805	0.9907	1.0	18685	1	0.01838	0.043519	0.624824	1419	2
PSMA3	12	0.00094361	0.0071967	0.077471	1901	4	0.018402	0.043569	0.624824	1420	3
CSNK2A2	12	0.039602	0.16928	0.537039	6448	5	0.018402	0.043569	0.624824	1421	3
SAGE1	12	0.99239	0.99718	1.0	19366	2	0.018402	0.043569	0.624824	1422	3
PPL	12	0.049409	0.20012	0.590022	6939	7	0.018402	0.043569	0.624824	1423	3
hsa-mir-320d-1	6	0.99949	0.99965	1.0	20011	0	0.018403	0.043569	0.624824	1424	2
SCAMP4	12	0.030914	0.14034	0.480755	5972	7	0.018435	0.043643	0.624824	1425	2
APPL1	34	0.78176	0.93707	1.0	16396	8	0.01845	0.043672	0.624824	1426	5
AK5	13	0.63678	0.87823	1.0	15179	4	0.018485	0.043739	0.624824	1427	2
DCAF5	16	0.55019	0.83151	1.0	14431	6	0.018489	0.043746	0.624824	1428	2
FLJ45513	10	0.14274	0.41315	0.881897	9585	5	0.018513	0.043791	0.624824	1429	1
CNTD1	12	0.12696	0.3834	0.848655	9245	5	0.018514	0.043792	0.624824	1430	1
ZNF280A	12	0.33976	0.67369	1.0	12497	4	0.018534	0.043833	0.624824	1431	3
AXDND1	12	0.70187	0.9058	1.0	15683	4	0.018534	0.043833	0.624824	1432	3
OGDH	24	0.023133	0.11236	0.423392	5429	10	0.018538	0.043841	0.624824	1433	4
hsa-mir-5690	8	0.97255	0.99183	1.0	18779	1	0.018551	0.043859	0.624824	1434	2
GIMAP4	12	0.79762	0.94281	1.0	16578	5	0.018551	0.043859	0.624824	1435	2
ATG4C	12	0.99939	0.99959	1.0	19983	1	0.018551	0.043859	0.624824	1436	2
RPS12	10	0.0017871	0.012787	0.110949	2358	2	0.01857	0.043901	0.624824	1437	2
EGR3	18	0.043801	0.18273	0.561982	6654	13	0.018589	0.043938	0.624824	1438	1
ZNF124	10	0.98374	0.9949	1.0	19063	2	0.018589	0.043938	0.624824	1439	1
FGD1	12	0.046946	0.1926	0.578768	6809	9	0.018605	0.043978	0.624824	1440	1
WTAP	12	0.065416	0.24629	0.662894	7600	1	0.018617	0.043998	0.624824	1441	3
PPP6C	43	0.030317	0.13826	0.477523	5925	11	0.01867	0.044102	0.62557	1442	6
COMMD1	8	0.67719	0.8956	1.0	15485	3	0.018675	0.044112	0.62557	1443	2
LIG4	12	0.0085546	0.049648	0.258411	3931	1	0.018706	0.044173	0.626011	1444	2
CWC22	12	0.99998	0.99998	1.0	20341	0	0.018733	0.044238	0.626493	1445	3
FURIN	12	0.053101	0.21123	0.610109	7085	7	0.018831	0.044438	0.628197	1446	1
NAA10	13	0.045052	0.18665	0.568914	6714	3	0.018839	0.044454	0.628197	1447	3
HAS2	12	0.99735	0.99884	1.0	19730	1	0.018862	0.044504	0.628197	1448	3
DGKH	27	0.87659	0.96632	1.0	17393	10	0.018876	0.044533	0.628197	1449	3
PDZRN3	12	0.070008	0.25866	0.682291	7758	7	0.018876	0.044534	0.628197	1450	1
KIF2A	15	0.94053	0.98396	1.0	18207	2	0.018914	0.044603	0.628197	1451	3
SORT1	15	0.078	0.27857	0.711603	8011	5	0.018914	0.044603	0.628197	1452	2
MAT2A	12	0.99999	0.99999	1.0	20380	0	0.018934	0.044646	0.628197	1453	3
SH2D1A	22	0.28865	0.61914	1.0	11907	6	0.018949	0.044679	0.628197	1454	1
EFR3A	12	0.98621	0.99553	1.0	19125	2	0.018967	0.044719	0.628197	1455	2
SMG1	12	0.65444	0.88597	1.0	15313	3	0.018971	0.044728	0.628197	1456	2
UGGT1	12	0.76567	0.93098	1.0	16201	1	0.018985	0.044752	0.628197	1457	3
SPACA7	6	0.96107	0.98889	1.0	18559	1	0.018992	0.044768	0.628197	1458	2
PEX1	23	0.1039	0.33658	0.791787	8699	8	0.019003	0.044788	0.628197	1459	4
COL6A6	12	0.076607	0.27527	0.706344	7972	4	0.019107	0.045011	0.62874	1460	3
YEATS2	12	0.094341	0.31587	0.766026	8437	4	0.019107	0.045011	0.62874	1461	3
BIRC3	12	0.99994	0.99995	1.0	20267	0	0.019107	0.045011	0.62874	1462	3
RBBP8	12	0.21522	0.52945	0.992119	10918	1	0.019107	0.045011	0.62874	1463	3
CASP10	12	0.54974	0.83126	1.0	14425	4	0.019107	0.045011	0.62874	1464	3
GLRX	12	0.82922	0.95269	1.0	16895	2	0.019107	0.045011	0.62874	1465	3
TM2D1	10	0.71651	0.91161	1.0	15797	3	0.019177	0.045151	0.63027	1466	2
ADAMTS19	12	0.013667	0.073609	0.329111	4577	10	0.019238	0.045278	0.631355	1467	1
MRPL36	5	0.027279	0.12749	0.455768	5724	2	0.019255	0.045313	0.631355	1468	2
CD8B	13	0.12056	0.37074	0.833267	9105	6	0.019258	0.045322	0.631355	1469	2
NELFCD	12	0.2213	0.5374	0.998131	11015	2	0.019279	0.045365	0.631525	1470	3
GPR171	13	0.30983	0.64251	1.0	12158	3	0.019384	0.045591	0.632694	1471	2
C1orf229	9	0.055318	0.21779	0.61962	7193	6	0.019396	0.045615	0.632694	1472	1
PAK4	18	0.0056466	0.034901	0.206122	3465	14	0.019403	0.04563	0.632694	1473	1
SI	12	0.97249	0.99182	1.0	18775	3	0.019404	0.045634	0.632694	1474	3
C12orf5	12	0.77591	0.93489	1.0	16328	3	0.019404	0.045634	0.632694	1475	3
PIWIL1	12	0.77969	0.93628	1.0	16368	3	0.019404	0.045634	0.632694	1476	3
SPAG7	8	0.86642	0.96337	1.0	17291	2	0.019467	0.045767	0.633368	1477	2
TP53	12	0.50873	0.80632	1.0	14084	4	0.01951	0.045849	0.633368	1478	1
KCNC2	12	0.00061811	0.004927	0.060849	1657	11	0.019555	0.045937	0.633368	1479	1
DYRK4	18	0.8753	0.96595	1.0	17379	7	0.019568	0.045959	0.633368	1480	2
RRAGA	12	0.23344	0.55307	1.0	11178	7	0.019603	0.046017	0.633368	1481	2
RAB3GAP1	12	0.56088	0.83788	1.0	14534	6	0.019603	0.046017	0.633368	1482	2
NVL	21	0.19038	0.4947	0.958448	10562	6	0.019607	0.046023	0.633368	1483	3
SLC5A11	17	0.016625	0.086537	0.358406	4941	10	0.019616	0.04604	0.633368	1484	1
C2orf80	11	0.85229	0.95934	1.0	17130	3	0.019627	0.046056	0.633368	1485	2
ECI2	13	0.85547	0.96028	1.0	17161	5	0.019638	0.046074	0.633368	1486	3
ELAVL4	13	0.5243	0.81593	1.0	14211	6	0.019638	0.046074	0.633368	1487	3
TTC19	13	0.98113	0.99427	1.0	18988	3	0.01965	0.046096	0.633368	1488	2
DDX18	20	0.040344	0.1717	0.54164	6487	3	0.019664	0.046116	0.633368	1489	3
SPRED1	33	0.31452	0.64758	1.0	12205	9	0.019671	0.046128	0.633368	1490	3
SUV420H2	12	0.017647	0.091001	0.369419	5039	10	0.019691	0.046156	0.633368	1491	1
hsa-mir-509-3	8	0.046621	0.19157	0.577552	6783	4	0.019706	0.046178	0.633368	1492	1
DLGAP5	12	0.99562	0.99824	1.0	19580	1	0.019843	0.04639	0.635288	1493	2
KHDC1	16	0.26318	0.58961	1.0	11573	7	0.01986	0.04642	0.635288	1494	1
DEFB118	1	0.98013	0.99399	1.0	18961	0	0.019871	0.046441	0.635288	1495	1
ZNF226	12	0.85522	0.96021	1.0	17159	4	0.019871	0.046442	0.635288	1496	1
TEX14	12	0.25279	0.57717	1.0	11446	3	0.019913	0.046508	0.635503	1497	2
TCEB1	8	0.99817	0.99911	1.0	19795	0	0.019932	0.046545	0.635503	1498	2
KCNE4	9	0.45001	0.76603	1.0	13580	3	0.019939	0.046551	0.635503	1499	1
FMN2	12	0.10272	0.33408	0.788994	8665	6	0.019962	0.046586	0.635554	1500	1
GYLTL1B	12	0.032673	0.14637	0.493228	6071	9	0.020007	0.046649	0.635989	1501	1
ENPP2	12	0.78727	0.93907	1.0	16458	5	0.020052	0.046735	0.636745	1502	1
GLRX2	12	0.85983	0.96151	1.0	17216	4	0.020072	0.046768	0.636769	1503	2
TSACC	5	0.99985	0.99988	1.0	20173	0	0.020117	0.046844	0.637373	1504	2
RTCB	14	0.93224	0.98194	1.0	18106	3	0.020148	0.046886	0.637407	1505	3
MRPL21	11	0.78709	0.93901	1.0	16457	2	0.02016	0.046909	0.637407	1506	2
TMEM178A	14	0.16473	0.45234	0.919699	10065	3	0.020262	0.047085	0.638457	1507	3
GLYATL1	14	0.15631	0.43768	0.907805	9866	5	0.020293	0.047138	0.638457	1508	3
PES1	25	0.074629	0.27052	0.699995	7908	14	0.020293	0.047138	0.638457	1509	4
CRBN	12	0.095749	0.31894	0.769381	8483	3	0.020295	0.047142	0.638457	1510	2
RB1CC1	12	0.24127	0.56297	1.0	11304	3	0.020295	0.047142	0.638457	1511	2
FAM126A	32	0.85947	0.96142	1.0	17208	8	0.020339	0.04721	0.638964	1512	4
NDUFA2	11	0.30775	0.64023	1.0	12140	4	0.020387	0.047297	0.639522	1513	1
IGF2BP3	24	0.59484	0.85735	1.0	14850	9	0.020412	0.047345	0.639522	1514	2
DCHS2	24	0.008728	0.050471	0.261101	3955	17	0.020412	0.047345	0.639522	1515	2
MMP13	17	0.0056281	0.034802	0.205836	3460	6	0.020475	0.047451	0.640213	1516	2
TRIQK	6	0.67973	0.89671	1.0	15504	1	0.02048	0.047459	0.640213	1517	2
WDR41	11	0.66005	0.88842	1.0	15355	4	0.020504	0.047512	0.640502	1518	2
OSGIN2	14	0.99597	0.99837	1.0	19616	2	0.020538	0.047567	0.640682	1519	3
FAM71D	12	0.090318	0.30691	0.753602	8333	7	0.020549	0.047588	0.640682	1520	1
SAMHD1	12	0.2435	0.56579	1.0	11332	7	0.020633	0.047718	0.642018	1521	2
DNAJC21	43	0.97298	0.99196	1.0	18790	12	0.020663	0.047766	0.642234	1522	4
PYURF	12	0.012463	0.068233	0.314841	4435	9	0.020685	0.047801	0.64228	1523	1
POC1A	13	0.056845	0.22216	0.625786	7265	5	0.020727	0.047866	0.642743	1524	2
CYTH3	12	0.79397	0.94148	1.0	16534	5	0.020798	0.047973	0.643607	1525	2
CLK2	12	0.0012828	0.0095437	0.092955	2101	11	0.02082	0.048022	0.643607	1526	1
HBS1L	21	0.89325	0.97105	1.0	17586	6	0.020822	0.048025	0.643607	1527	3
EXOC3	12	0.027008	0.12651	0.454358	5697	8	0.020866	0.048106	0.643956	1528	1
RPS20	14	0.99998	0.99998	1.0	20336	0	0.020872	0.048114	0.643956	1529	3
hsa-mir-6511a-2	10	0.0078953	0.046375	0.247018	3840	7	0.020945	0.048227	0.644026	1530	1
hsa-mir-6511a-1	10	0.0078953	0.046375	0.247018	3841	8	0.020945	0.048227	0.644026	1531	1
hsa-mir-4463	10	0.99998	0.99998	1.0	20327	0	0.020949	0.048237	0.644026	1532	2
LRP3	12	0.12361	0.3768	0.840963	9169	5	0.020956	0.048245	0.644026	1533	1
HCRTR1	12	0.03903	0.16745	0.533908	6418	7	0.021096	0.048475	0.646666	1534	2
ARL5A	8	0.45787	0.7715	1.0	13645	3	0.021123	0.048512	0.646741	1535	1
GRB14	12	0.28603	0.61618	1.0	11877	5	0.021164	0.048585	0.647214	1536	2
ITGA8	12	0.04483	0.18599	0.567298	6709	8	0.021182	0.048611	0.647214	1537	1
EEF1A1	12	0.9845	0.99511	1.0	19081	2	0.021216	0.048673	0.647524	1538	2
DRP2	18	0.68522	0.89895	1.0	15550	7	0.021232	0.048697	0.647524	1539	1
FGFR4	12	0.32224	0.65564	1.0	12299	7	0.021272	0.048766	0.647749	1540	1
TUBGCP3	23	0.69155	0.90156	1.0	15595	10	0.021294	0.048804	0.647749	1541	3
ZNF620	18	0.18622	0.48813	0.953202	10478	9	0.0213	0.048811	0.647749	1542	1
hsa-mir-1825	10	0.004089	0.026563	0.17395	3122	7	0.021321	0.048841	0.647749	1543	1
NPTX1	11	0.019543	0.098846	0.389132	5197	9	0.02134	0.048872	0.647749	1544	2
SPRR4	2	0.96418	0.98972	1.0	18616	0	0.021378	0.048937	0.648048	1545	1
hsa-mir-380	4	0.23473	0.55464	1.0	11198	2	0.021393	0.048958	0.648048	1546	1
ZNF585B	7	0.52585	0.81684	1.0	14223	3	0.021412	0.04899	0.648048	1547	1
PLAT	14	0.13022	0.38966	0.855046	9325	8	0.021461	0.049069	0.64856	1548	1
hsa-mir-876	7	0.68206	0.89771	1.0	15525	3	0.021477	0.049092	0.64856	1549	2
ZNF558	12	0.65155	0.88469	1.0	15293	3	0.02156	0.049228	0.649943	1550	2
SOWAHB	12	0.030261	0.13806	0.476925	5923	8	0.021588	0.049273	0.650117	1551	1
ZNF559	15	0.75458	0.92668	1.0	16096	6	0.021647	0.049373	0.650748	1552	3
hsa-mir-7849	9	0.99973	0.9998	1.0	20116	0	0.021668	0.049402	0.650748	1553	1
TMEM55A	12	0.72735	0.91597	1.0	15898	2	0.021678	0.049417	0.650748	1554	1
WDR90	12	0.024974	0.11914	0.437637	5570	9	0.021723	0.049485	0.651234	1555	1
ZBTB8A	12	0.92779	0.98089	1.0	18052	3	0.021794	0.049605	0.651556	1556	2
SBDS	12	0.99617	0.99844	1.0	19636	1	0.021794	0.049605	0.651556	1557	2
C7orf31	12	0.14594	0.41906	0.888491	9652	8	0.021794	0.049605	0.651556	1558	2
ADRA1D	12	0.17754	0.47389	0.940612	10310	7	0.021859	0.049709	0.652503	1559	1
HTR7	24	0.13962	0.40739	0.875584	9520	11	0.021897	0.049766	0.652827	1560	2
hsa-mir-548an	8	0.99993	0.99995	1.0	20256	0	0.022038	0.049997	0.654826	1561	2
hsa-mir-1243	7	0.99548	0.99819	1.0	19565	0	0.022125	0.050141	0.654826	1562	2
PLA2G7	12	0.99785	0.999	1.0	19767	1	0.022126	0.050142	0.654826	1563	2
AGTR2	12	0.78086	0.93673	1.0	16389	4	0.022126	0.050142	0.654826	1564	2
ZNF532	12	0.90831	0.97533	1.0	17779	4	0.022126	0.050142	0.654826	1565	2
SLC19A3	12	0.46223	0.77463	1.0	13681	3	0.02213	0.050152	0.654826	1566	2
RUNX1T1	18	0.28371	0.61357	1.0	11844	4	0.02213	0.050152	0.654826	1567	3
WBP1L	13	0.072856	0.26625	0.692924	7863	8	0.022145	0.050174	0.654826	1568	2
LRRC3C	11	0.051495	0.20641	0.601394	7023	8	0.022208	0.05028	0.655791	1569	1
hsa-mir-590	3	0.73048	0.91724	1.0	15919	1	0.022265	0.050386	0.656091	1570	1
MAP7D1	15	0.024368	0.11694	0.432669	5531	11	0.0223	0.050443	0.656091	1571	1
ABCG2	12	0.82092	0.95032	1.0	16823	2	0.022313	0.050465	0.656091	1572	2
CCDC170	12	0.14722	0.42138	0.890359	9682	4	0.022313	0.050465	0.656091	1573	2
IQGAP2	24	0.99464	0.99791	1.0	19490	5	0.02232	0.050476	0.656091	1574	3
LITAF	12	0.016309	0.085164	0.355021	4909	10	0.022355	0.050525	0.656091	1575	1
hsa-mir-6086	7	0.99816	0.99911	1.0	19790	0	0.022361	0.050534	0.656091	1576	1
hsa-mir-548q	6	0.97757	0.99323	1.0	18893	1	0.022393	0.050578	0.656091	1577	2
INTS9	18	0.83757	0.95507	1.0	16974	2	0.022402	0.050592	0.656091	1578	3
KIF6	21	0.14692	0.42085	0.890253	9674	12	0.022442	0.050669	0.656498	1579	1
DNAJC2	12	0.99998	0.99998	1.0	20332	0	0.022468	0.050706	0.656498	1580	2
ABI2	21	0.44794	0.76455	1.0	13558	8	0.022521	0.05078	0.656498	1581	1
WRAP53	12	0.38947	0.72092	1.0	13026	3	0.022521	0.050781	0.656498	1582	2
ADAMTS14	12	0.0023174	0.016171	0.127377	2597	10	0.022535	0.050805	0.656498	1583	1
RPS4Y1	10	0.78284	0.93747	1.0	16406	4	0.022548	0.050825	0.656498	1584	2
MAN1B1	12	0.65247	0.88509	1.0	15302	5	0.022562	0.050848	0.656498	1585	2
DDX46	26	0.77355	0.93403	1.0	16293	5	0.022627	0.05094	0.656846	1586	4
SCN11A	12	0.84672	0.95772	1.0	17075	3	0.022665	0.050995	0.656846	1587	2
hsa-mir-4288	6	0.013835	0.074337	0.330714	4593	5	0.02267	0.051002	0.656846	1588	1
AQP6	12	0.17537	0.47032	0.93781	10262	7	0.022671	0.051003	0.656846	1589	1
ATXN7L2	12	0.3412	0.67514	1.0	12519	7	0.022716	0.051066	0.65716	1590	1
KIAA1683	13	0.11338	0.35638	0.815213	8946	8	0.022741	0.051103	0.65716	1591	2
RPS6KL1	12	0.0068784	0.041322	0.230288	3671	9	0.022761	0.051144	0.65716	1592	1
hsa-mir-6756	10	0.00019269	0.0016893	0.031484	1098	9	0.022769	0.051156	0.65716	1593	1
CDC40	25	0.82499	0.95147	1.0	16857	6	0.022845	0.051276	0.657786	1594	4
SLC22A10	12	0.96263	0.9893	1.0	18586	2	0.022851	0.051288	0.657786	1595	1
ERMARD	15	0.99328	0.99745	1.0	19413	3	0.022878	0.051336	0.657786	1596	3
OR7G1	10	0.06013	0.23167	0.639527	7413	3	0.022878	0.051336	0.657786	1597	2
TMEM131	12	0.94693	0.98551	1.0	18324	3	0.022941	0.051427	0.657786	1598	1
UBE3D	12	0.27117	0.59904	1.0	11660	6	0.023002	0.051526	0.657786	1599	2
ANXA3	12	0.99466	0.99792	1.0	19491	1	0.023002	0.051526	0.657786	1600	2
OR10A7	12	0.007	0.041913	0.232381	3690	1	0.023002	0.051526	0.657786	1601	2
RIMKLB	12	0.90831	0.97533	1.0	17778	4	0.023002	0.051526	0.657786	1602	2
DZANK1	12	0.49201	0.79531	1.0	13957	5	0.023002	0.051526	0.657786	1603	2
FAM57A	12	0.0027268	0.018733	0.138294	2772	8	0.023077	0.051647	0.658905	1604	1
hsa-mir-1302-6	7	0.98592	0.99546	1.0	19116	1	0.023104	0.05169	0.658905	1605	2
FAAH	12	0.023074	0.11214	0.423238	5422	9	0.023122	0.051719	0.658905	1606	1
hsa-mir-496	10	0.79116	0.94048	1.0	16501	3	0.023155	0.051775	0.658905	1607	2
PARP11	10	0.65959	0.88823	1.0	15350	1	0.023155	0.051775	0.658905	1608	2
2007-09-01	14	0.078687	0.28019	0.714283	8027	3	0.023183	0.051813	0.658905	1609	3
hsa-mir-7844	6	0.92626	0.98047	1.0	18033	1	0.0232	0.051839	0.658905	1610	1
ERI2	13	0.99633	0.99851	1.0	19651	2	0.023229	0.051879	0.659006	1611	3
hsa-mir-3136	7	0.99923	0.99952	1.0	19933	0	0.023299	0.051986	0.659948	1612	2
hsa-mir-215	5	0.63342	0.87673	1.0	15156	1	0.023341	0.052057	0.660118	1613	1
ZNF761	12	0.23202	0.55124	1.0	11159	5	0.023347	0.052064	0.660118	1614	1
AGR3	7	0.73584	0.91932	1.0	15957	1	0.023411	0.052166	0.660656	1615	2
LCN15	5	0.18371	0.48404	0.949609	10431	3	0.023426	0.052191	0.660656	1616	1
ZNF268	16	0.94474	0.98498	1.0	18286	3	0.023463	0.052253	0.660656	1617	2
CCNL2	12	0.00021884	0.0018937	0.033669	1151	7	0.023482	0.052291	0.660656	1618	1
TMA16	6	0.99853	0.99923	1.0	19840	0	0.023492	0.0523	0.660656	1619	2
MRPL30	6	0.78873	0.93959	1.0	16479	1	0.023492	0.0523	0.660656	1620	2
SLC39A8	23	0.003908	0.025605	0.169956	3083	3	0.023544	0.052389	0.660807	1621	4
hsa-mir-4777	6	0.00010054	0.0008987	0.022049	833	3	0.02355	0.052404	0.660807	1622	1
BCL2L11	14	0.14967	0.42587	0.895955	9727	6	0.023553	0.052409	0.660807	1623	3
FBLN1	12	0.05356	0.21262	0.612703	7101	8	0.023662	0.052588	0.662656	1624	1
ZMYM2	62	0.99585	0.99833	1.0	19603	10	0.023716	0.052672	0.663315	1625	7
KIAA1328	12	0.99997	0.99998	1.0	20321	0	0.023797	0.05281	0.664636	1626	2
ZNF121	9	0.99059	0.9967	1.0	19290	1	0.023834	0.05287	0.664768	1627	2
FLRT1	12	0.021034	0.10445	0.403382	5298	8	0.023843	0.052885	0.664768	1628	1
NPHP1	15	0.90456	0.97427	1.0	17729	2	0.023893	0.052958	0.665278	1629	3
ALKBH7	11	0.00033808	0.0028098	0.043103	1333	9	0.023944	0.053025	0.665602	1630	1
PDPK1	93	0.15379	0.43329	0.903812	9809	44	0.023958	0.05305	0.665602	1631	8
GRID1	12	0.51351	0.80931	1.0	14137	6	0.023978	0.053082	0.665602	1632	1
FMO3	12	0.90728	0.97503	1.0	17759	3	0.024023	0.05315	0.666055	1633	2
FSD1L	15	0.65828	0.88764	1.0	15338	5	0.024083	0.053262	0.666716	1634	2
hsa-mir-15a	5	0.8069	0.94616	1.0	16680	2	0.024103	0.053288	0.666716	1635	1
ZNF521	12	0.99622	0.99847	1.0	19641	2	0.024113	0.053303	0.666716	1636	2
hsa-mir-377	10	0.88106	0.96756	1.0	17447	3	0.024159	0.053389	0.666716	1637	1
hsa-mir-367	4	0.99595	0.99837	1.0	19613	0	0.024161	0.053396	0.666716	1638	1
TMTC4	20	0.066783	0.25001	0.668396	7654	12	0.024163	0.053399	0.666716	1639	1
RAPGEF3	14	0.00019894	0.0017439	0.032134	1109	13	0.024196	0.053458	0.667046	1640	1
ZBTB8OS	8	0.024132	0.11603	0.431262	5506	2	0.024243	0.053534	0.667329	1641	2
INTS7	15	0.86003	0.96157	1.0	17219	2	0.024255	0.053554	0.667329	1642	3
GIPC2	12	0.011793	0.065174	0.305758	4362	4	0.024273	0.053578	0.667329	1643	2
hsa-mir-6788	10	0.071822	0.2635	0.688317	7832	7	0.024309	0.053638	0.667669	1644	1
RAP2B	12	0.26665	0.59372	1.0	11609	7	0.024338	0.05368	0.667781	1645	1
C1orf109	5	0.23149	0.55058	1.0	11150	1	0.024367	0.053722	0.667899	1646	1
SLC30A8	15	0.60839	0.86497	1.0	14956	5	0.024395	0.053775	0.668155	1647	3
OR1L4	11	0.038904	0.16702	0.532631	6417	6	0.024509	0.053955	0.669984	1648	2
TMEM25	16	0.017283	0.089418	0.366215	4995	8	0.024549	0.054026	0.670046	1649	1
PSTK	12	0.99193	0.99705	1.0	19342	2	0.024646	0.054157	0.670046	1650	2
VPRBP	12	0.00026482	0.0022868	0.037985	1232	5	0.024646	0.054157	0.670046	1651	2
TBRG1	21	0.080141	0.28368	0.720179	8060	13	0.024651	0.054165	0.670046	1652	3
RPS6KB2	12	0.27541	0.60407	1.0	11730	6	0.024653	0.05417	0.670046	1653	1
C12orf66	26	0.82899	0.95262	1.0	16889	8	0.024663	0.054188	0.670046	1654	4
USMG5	2	0.68112	0.89731	1.0	15515	1	0.024663	0.054189	0.670046	1655	1
TEX264	14	0.063289	0.24054	0.654563	7520	10	0.024721	0.054275	0.670699	1656	1
LACTBL1	12	0.0072625	0.043253	0.236685	3739	8	0.024788	0.054381	0.671419	1657	1
CCDC169-SOHLH2	7	0.76006	0.92879	1.0	16146	2	0.024799	0.054399	0.671419	1658	2
TMEM246	17	0.033008	0.14754	0.495548	6092	8	0.024824	0.054439	0.67151	1659	3
ZNF563	12	0.99461	0.9979	1.0	19488	2	0.024872	0.054513	0.672024	1660	2
OFD1	17	0.99981	0.99984	1.0	20150	1	0.024917	0.054575	0.672281	1661	2
TNIP3	14	0.59427	0.85704	1.0	14844	7	0.024938	0.0546	0.672281	1662	3
ZNF648	12	0.02966	0.13598	0.472866	5881	8	0.025013	0.054711	0.673246	1663	1
SMARCAD1	24	0.10498	0.33883	0.794058	8732	4	0.025058	0.054776	0.673441	1664	4
FLYWCH2	5	0.98755	0.99589	1.0	19178	0	0.025082	0.054808	0.673441	1665	1
UBE2N	10	0.99936	0.99958	1.0	19975	0	0.025159	0.054935	0.673441	1666	2
CD40LG	12	0.69848	0.90441	1.0	15661	2	0.025184	0.054972	0.673441	1667	2
UTP23	8	0.070876	0.261	0.684664	7801	2	0.025213	0.055014	0.673441	1668	2
RPL23A	10	0.88529	0.96877	1.0	17499	2	0.025234	0.055044	0.673441	1669	2
C18orf32	9	0.93024	0.98146	1.0	18074	2	0.025286	0.055112	0.673441	1670	2
KDM1A	14	0.0090308	0.05192	0.265026	4009	7	0.025326	0.055172	0.673441	1671	2
hsa-mir-369	7	0.8737	0.9655	1.0	17368	2	0.025329	0.055177	0.673441	1672	2
CST2	7	0.18691	0.48921	0.953994	10494	5	0.025329	0.055177	0.673441	1673	2
HELLS	30	0.13614	0.40095	0.869121	9440	9	0.02536	0.055227	0.673441	1674	4
TSGA10	12	0.78894	0.93967	1.0	16484	1	0.025369	0.055245	0.673441	1675	2
NIFK	12	0.99997	0.99998	1.0	20316	0	0.025369	0.055245	0.673441	1676	2
LIN7A	12	0.61006	0.86594	1.0	14969	5	0.025369	0.055245	0.673441	1677	2
FGD4	12	0.9721	0.99171	1.0	18766	3	0.025369	0.055245	0.673441	1678	2
ATP1A3	12	0.0010294	0.0077797	0.081314	1957	10	0.025373	0.055254	0.673441	1679	1
ZFY	17	0.3958	0.72577	1.0	13090	5	0.025427	0.055339	0.673659	1680	1
FIG4	13	0.58865	0.8539	1.0	14796	4	0.025429	0.055344	0.673659	1681	2
RPL21	9	1.0	1.0	1.0	20445	0	0.025443	0.05537	0.673659	1682	2
ZNF730	6	0.98585	0.99544	1.0	19110	0	0.025479	0.055415	0.6738	1683	1
OR10V1	11	0.59554	0.85776	1.0	14856	5	0.025512	0.055484	0.674052	1684	1
SPATC1L	9	0.056828	0.22211	0.625786	7262	6	0.025522	0.055501	0.674052	1685	1
OR2M4	11	0.15979	0.44378	0.911699	9961	5	0.025553	0.055543	0.674157	1686	1
ADH4	12	0.96555	0.99005	1.0	18648	1	0.025598	0.055619	0.674261	1687	1
APBB1IP	12	0.81402	0.94832	1.0	16756	2	0.025606	0.055632	0.674261	1688	2
RAB39B	37	0.71191	0.90976	1.0	15753	11	0.025618	0.05565	0.674261	1689	4
LGALS13	9	0.99264	0.99725	1.0	19379	1	0.025657	0.055712	0.674606	1690	1
CCDC27	12	0.33836	0.67228	1.0	12474	6	0.025688	0.055762	0.67481	1691	1
KRCC1	7	0.77792	0.93564	1.0	16349	1	0.025718	0.055808	0.674879	1692	2
NCAPH	20	0.53372	0.82158	1.0	14304	4	0.025733	0.055833	0.674879	1693	3
C10orf67	12	0.96987	0.99116	1.0	18725	2	0.025788	0.055916	0.675445	1694	2
TMEFF1	9	0.94999	0.98622	1.0	18366	2	0.025823	0.055965	0.675445	1695	2
C9orf135	12	0.68409	0.8985	1.0	15542	3	0.025868	0.056042	0.675445	1696	1
hsa-mir-6508	10	0.99959	0.9997	1.0	20053	0	0.025884	0.05607	0.675445	1697	1
GPR139	12	0.35634	0.69013	1.0	12670	7	0.025912	0.056117	0.675445	1698	1
AP1S2	6	0.99992	0.99994	1.0	20238	0	0.025949	0.056179	0.675445	1699	2
ADIPOQ	46	0.0818	0.28747	0.725792	8105	14	0.025958	0.056196	0.675445	1700	6
CRYBA4	10	0.062206	0.23754	0.65029	7475	5	0.025959	0.056196	0.675445	1701	1
TIPIN	14	0.81612	0.94892	1.0	16781	4	0.025976	0.056217	0.675445	1702	3
hsa-mir-506	10	0.53526	0.82254	1.0	14314	4	0.025997	0.056249	0.675445	1703	1
ING2	12	0.50337	0.80293	1.0	14055	4	0.026002	0.05626	0.675445	1704	2
CACNA1C	12	0.1857	0.48729	0.952782	10466	6	0.026047	0.05632	0.675445	1705	1
FADS1	41	0.093743	0.31451	0.764392	8419	17	0.026086	0.05638	0.675445	1706	4
FAM69A	15	0.63395	0.87696	1.0	15160	3	0.026123	0.056434	0.675445	1707	2
TMPRSS11A	13	0.063566	0.24128	0.655637	7531	3	0.026125	0.056439	0.675445	1708	2
TSFM	12	0.88531	0.96877	1.0	17500	2	0.026167	0.056507	0.675445	1709	2
WDR43	12	0.20255	0.51224	0.97575	10743	7	0.026167	0.056507	0.675445	1710	2
GOLIM4	12	0.76797	0.93186	1.0	16227	4	0.026167	0.056507	0.675445	1711	2
STYK1	12	0.47658	0.78469	1.0	13815	6	0.026167	0.056507	0.675445	1712	2
SBSPON	12	0.46851	0.77908	1.0	13738	6	0.026227	0.056612	0.676299	1713	1
PDE7A	15	0.84261	0.95654	1.0	17034	5	0.026259	0.05667	0.676598	1714	3
NDRG1	43	0.22747	0.54547	1.0	11097	22	0.026306	0.056742	0.676638	1715	1
NRARP	7	0.22561	0.54311	1.0	11068	4	0.026306	0.056742	0.676638	1716	1
SLC2A2	17	0.36781	0.70115	1.0	12793	5	0.026331	0.056772	0.676638	1717	2
HPSE	14	0.86876	0.96405	1.0	17327	4	0.02644	0.056948	0.67816	1718	3
KCNJ6	12	0.76547	0.9309	1.0	16197	4	0.026452	0.056966	0.67816	1719	1
hsa-mir-4475	5	0.98782	0.99597	1.0	19187	0	0.026528	0.057086	0.678968	1720	1
KIAA1467	12	0.24954	0.57321	1.0	11399	5	0.026542	0.057109	0.678968	1721	2
CSF2	7	0.12409	0.37773	0.842316	9177	5	0.026595	0.0572	0.678968	1722	1
ZNF292	12	0.35997	0.69364	1.0	12717	3	0.026613	0.057233	0.678968	1723	2
FGD3	12	0.38385	0.7161	1.0	12972	5	0.026631	0.057262	0.678968	1724	1
FGFBP2	12	0.0020089	0.014196	0.118141	2459	9	0.026676	0.057332	0.678968	1725	1
BCAP29	6	0.99206	0.99708	1.0	19349	0	0.026775	0.057474	0.678968	1726	2
hsa-mir-3146	7	0.98285	0.99469	1.0	19028	1	0.026778	0.057479	0.678968	1727	1
LRR1	14	0.83831	0.95529	1.0	16986	2	0.026789	0.057493	0.678968	1728	3
ZNF441	12	0.27708	0.60598	1.0	11751	5	0.026798	0.057508	0.678968	1729	2
TEX10	12	0.018627	0.095122	0.379598	5126	1	0.026798	0.057508	0.678968	1730	2
RPF2	16	0.0049924	0.031465	0.193714	3324	3	0.026804	0.057513	0.678968	1731	2
SMIM6	2	0.86187	0.9621	1.0	17234	0	0.02683	0.057547	0.678968	1732	1
RAB6A	8	0.74003	0.92098	1.0	15989	2	0.02683	0.057548	0.678968	1733	2
OR5H2	9	0.99995	0.99996	1.0	20282	0	0.026838	0.057562	0.678968	1734	1
OR13F1	12	0.32558	0.65908	1.0	12336	7	0.026856	0.057593	0.678968	1735	1
TFPT	10	0.016481	0.085908	0.356959	4925	5	0.026858	0.057598	0.678968	1736	1
RND3	12	0.79176	0.94068	1.0	16511	3	0.026901	0.057658	0.679278	1737	1
C6orf211	14	0.70427	0.90675	1.0	15705	2	0.027006	0.057841	0.680376	1738	2
C19orf38	12	0.16091	0.44573	0.912974	9990	5	0.027036	0.057884	0.680376	1739	1
PI3	8	0.67927	0.8965	1.0	15499	3	0.027043	0.057897	0.680376	1740	2
SCAF8	14	0.2754	0.60405	1.0	11729	3	0.027058	0.057916	0.680376	1741	3
hsa-mir-4426	5	0.99968	0.99976	1.0	20088	0	0.027073	0.057938	0.680376	1742	1
ADAM28	12	0.84345	0.95678	1.0	17044	4	0.027081	0.05795	0.680376	1743	1
SLC35G1	12	0.31861	0.65187	1.0	12256	4	0.027126	0.058021	0.680815	1744	1
CAMSAP3	12	0.021979	0.10806	0.412327	5363	8	0.02717	0.058091	0.681242	1745	1
CYBB	12	0.79377	0.94141	1.0	16531	4	0.027196	0.058127	0.681283	1746	2
CYP2C19	8	0.95858	0.98829	1.0	18515	1	0.027232	0.058194	0.681675	1747	2
CEP89	12	0.15893	0.44225	0.910216	9942	2	0.027325	0.058337	0.68195	1748	2
CPN1	12	0.031841	0.14352	0.487162	6027	5	0.027395	0.058451	0.68195	1749	1
hsa-mir-4719	1	0.97259	0.99185	1.0	18783	0	0.027409	0.058475	0.68195	1750	1
SCRN3	14	0.99188	0.99703	1.0	19337	3	0.027416	0.058484	0.68195	1751	3
TIGD2	15	0.98649	0.99561	1.0	19137	1	0.027422	0.058494	0.68195	1752	3
TFB1M	12	0.79582	0.94214	1.0	16555	2	0.027427	0.058503	0.68195	1753	2
NELFA	12	0.28772	0.61809	1.0	11895	3	0.027427	0.058503	0.68195	1754	2
MRPS18C	8	0.41923	0.74353	1.0	13299	2	0.02744	0.058526	0.68195	1755	2
SHFM1	6	0.89718	0.97216	1.0	17633	1	0.027508	0.058629	0.68195	1756	2
CDH13	28	0.05485	0.21643	0.618142	7165	16	0.027512	0.058638	0.68195	1757	1
hsa-mir-3941	6	0.86745	0.96369	1.0	17302	2	0.027516	0.058647	0.68195	1758	1
CTSH	12	0.18509	0.48624	0.951748	10454	4	0.02753	0.058669	0.68195	1759	1
RPTOR	41	0.17397	0.46797	0.935383	10238	21	0.027538	0.058688	0.68195	1760	5
PCDHB16	12	0.98808	0.99604	1.0	19197	2	0.027574	0.058746	0.68195	1761	2
HIST1H2BG	7	0.016881	0.087648	0.361838	4957	1	0.027581	0.058754	0.68195	1762	2
ETV1	52	0.99454	0.99788	1.0	19484	12	0.027611	0.0588	0.68195	1763	6
MRPS6	6	0.025524	0.12113	0.442556	5600	1	0.027651	0.058862	0.68195	1764	1
DHRS2	12	0.0071234	0.042555	0.234537	3713	10	0.027664	0.058877	0.68195	1765	1
ATAD5	12	0.9554	0.98754	1.0	18455	3	0.027668	0.058884	0.68195	1766	2
AASDHPPT	12	0.6823	0.89781	1.0	15526	3	0.027668	0.058884	0.68195	1767	2
SPANXN2	2	0.52753	0.81787	1.0	14243	1	0.027723	0.058974	0.682343	1768	1
hsa-mir-4735	4	0.96411	0.9897	1.0	18615	0	0.027728	0.058985	0.682343	1769	1
FUT4	12	0.00032439	0.0027087	0.041991	1319	11	0.027754	0.059023	0.682394	1770	1
PRKRIP1	8	0.43594	0.75585	1.0	13454	3	0.027828	0.059141	0.682987	1771	2
SKA2	8	0.69769	0.90406	1.0	15650	1	0.027828	0.059141	0.682987	1772	2
TFDP2	18	0.82892	0.9526	1.0	16888	6	0.027875	0.059214	0.68345	1773	2
hsa-mir-575	10	0.0091665	0.052592	0.266724	4035	9	0.028019	0.059438	0.685	1774	1
ACAT1	15	0.0031613	0.021427	0.150374	2916	4	0.028021	0.059442	0.685	1775	3
RPL36AL	2	0.89618	0.97189	1.0	17620	0	0.028079	0.059517	0.685	1776	1
SRL	12	0.079444	0.28203	0.716858	8051	8	0.028158	0.059639	0.685	1777	1
CTSS	13	0.62974	0.87515	1.0	15126	5	0.028197	0.059707	0.685	1778	2
C9orf153	3	0.92644	0.98053	1.0	18037	0	0.028224	0.059748	0.685	1779	1
DKK1	15	0.84145	0.95622	1.0	17018	6	0.028234	0.059765	0.685	1780	3
FGL1	12	0.82546	0.95161	1.0	16860	4	0.028237	0.05977	0.685	1781	2
MTMR3	12	0.26618	0.59319	1.0	11606	6	0.028237	0.05977	0.685	1782	2
TMED6	12	0.14814	0.42308	0.892747	9698	5	0.028237	0.05977	0.685	1783	2
DCAF6	12	0.7142	0.91069	1.0	15771	2	0.028237	0.05977	0.685	1784	2
DPY19L2	12	0.43109	0.75236	1.0	13401	4	0.028237	0.05977	0.685	1785	2
FOXH1	12	0.01417	0.075806	0.333755	4647	8	0.028248	0.059784	0.685	1786	1
LARGE	12	0.96144	0.98898	1.0	18565	3	0.028292	0.059854	0.685426	1787	1
CIART	12	0.0028572	0.019552	0.142136	2815	7	0.028382	0.059989	0.685752	1788	1
hsa-mir-181a-1	9	0.11117	0.35178	0.809257	8895	6	0.028388	0.059994	0.685752	1789	1
hsa-mir-6750	10	0.0005809	0.0046474	0.058846	1616	9	0.02843	0.060062	0.685752	1790	1
TAS2R13	12	0.99538	0.99815	1.0	19554	2	0.028449	0.060088	0.685752	1791	2
CCDC7	24	1.0	1.0	1.0	20433	1	0.028493	0.06015	0.685752	1792	4
SET	34	0.99955	0.99968	1.0	20039	4	0.028508	0.06017	0.685752	1793	4
ATP6V0C	12	0.035263	0.15521	0.510476	6220	6	0.028531	0.060206	0.685752	1794	2
SLFN13	12	0.36541	0.69886	1.0	12766	4	0.028531	0.060206	0.685752	1795	2
FAM120B	27	0.34076	0.67469	1.0	12509	10	0.028559	0.060255	0.685752	1796	1
PHLDA1	10	0.0071337	0.042605	0.234552	3716	8	0.02858	0.060292	0.685752	1797	1
ATP6V1E1	14	0.88058	0.96743	1.0	17443	2	0.028631	0.060369	0.685752	1798	3
TMEM126B	7	0.95391	0.98717	1.0	18430	1	0.028641	0.060382	0.685752	1799	2
hsa-mir-2355	7	0.14336	0.4143	0.882443	9605	5	0.028641	0.060382	0.685752	1800	2
ABCB7	15	0.094823	0.31691	0.767124	8454	3	0.02865	0.060398	0.685752	1801	2
ZNF10	12	0.86293	0.96239	1.0	17247	2	0.028662	0.060419	0.685752	1802	2
HSD17B6	12	0.55157	0.83235	1.0	14440	4	0.028662	0.060419	0.685752	1803	2
TTF1	24	0.77738	0.93543	1.0	16345	3	0.028728	0.060518	0.686159	1804	4
GSG1L	16	0.00012685	0.0011121	0.024471	929	15	0.02874	0.060543	0.686159	1805	1
TMEM132B	24	0.80119	0.9441	1.0	16623	10	0.028746	0.060555	0.686159	1806	3
hsa-mir-4296	10	0.44197	0.76026	1.0	13510	5	0.028841	0.060702	0.687098	1807	1
GALNT8	12	0.30704	0.63945	1.0	12130	4	0.028875	0.060757	0.687098	1808	2
ACTL6A	15	0.59348	0.85661	1.0	14836	3	0.02894	0.06085	0.687098	1809	3
HOXC13	12	0.0059146	0.0363	0.211329	3515	9	0.02901	0.060955	0.687098	1810	1
C14orf93	22	0.027393	0.12792	0.45677	5731	10	0.029095	0.061082	0.687098	1811	1
BTD	20	0.19794	0.50583	0.969398	10678	9	0.0291	0.06109	0.687098	1812	3
GADD45B	17	0.00050396	0.0040673	0.054185	1535	13	0.029115	0.061107	0.687098	1813	2
VWA5B1	12	0.0013576	0.010032	0.095891	2141	7	0.029144	0.061153	0.687098	1814	1
GPR17	16	0.035734	0.15675	0.514068	6240	10	0.029158	0.061175	0.687098	1815	1
PRDX4	12	0.11159	0.35266	0.810421	8905	6	0.029189	0.061217	0.687098	1816	1
GATAD2B	12	0.028763	0.13279	0.467099	5814	5	0.02919	0.061217	0.687098	1817	2
IGF2	24	0.025256	0.12013	0.439635	5591	16	0.029194	0.061224	0.687098	1818	1
SLC2A10	43	0.13809	0.40456	0.873015	9483	18	0.029195	0.061225	0.687098	1819	1
XCL1	5	0.26169	0.58787	1.0	11564	2	0.029201	0.061236	0.687098	1820	1
hsa-mir-548h-1	7	0.054133	0.21433	0.614507	7132	5	0.029216	0.061258	0.687098	1821	1
CHORDC1	12	0.99997	0.99997	1.0	20307	0	0.029281	0.061353	0.687098	1822	2
NUMA1	22	0.18088	0.47933	0.945256	10377	9	0.02933	0.061438	0.687098	1823	3
ASB11	19	0.11051	0.35041	0.807625	8878	9	0.029359	0.061488	0.687098	1824	3
EIF3A	19	0.9975	0.99889	1.0	19740	2	0.029359	0.061488	0.687098	1825	2
SEC61B	9	0.20254	0.51223	0.97575	10742	6	0.029364	0.061497	0.687098	1826	1
FOXL1	38	0.17487	0.46947	0.936745	10256	20	0.029392	0.061541	0.687098	1827	2
PLOD2	12	0.41595	0.7411	1.0	13271	1	0.029441	0.061618	0.687098	1828	2
CYP8B1	12	0.52393	0.81569	1.0	14206	4	0.029441	0.061618	0.687098	1829	2
COMMD3-BMI1	12	0.99982	0.99986	1.0	20157	0	0.029441	0.061618	0.687098	1830	2
ADAM23	12	0.0027136	0.01866	0.137837	2770	2	0.029441	0.061618	0.687098	1831	2
SOCS5	12	0.4343	0.75469	1.0	13439	3	0.029441	0.061618	0.687098	1832	2
FKBP3	11	0.83903	0.95551	1.0	16996	2	0.029463	0.061648	0.687098	1833	1
CDC42	8	0.6765	0.89532	1.0	15480	2	0.029469	0.061655	0.687098	1834	2
ZNF117	8	0.62771	0.87424	1.0	15112	1	0.029469	0.061655	0.687098	1835	1
KCNJ1	15	0.013695	0.073732	0.329568	4578	5	0.029482	0.061671	0.687098	1836	2
PHOX2B	12	0.021589	0.10659	0.40839	5341	8	0.029503	0.0617	0.687098	1837	1
hsa-mir-8056	10	0.0013697	0.01011	0.09632	2148	7	0.029514	0.061713	0.687098	1838	1
TRRAP	28	0.9977	0.99895	1.0	19756	5	0.02957	0.061794	0.687261	1839	4
RMDN2	28	0.99988	0.9999	1.0	20198	5	0.02957	0.061794	0.687261	1840	4
RELL2	12	0.00015261	0.0013312	0.027134	1004	11	0.029592	0.061833	0.687312	1841	1
SRPX2	12	0.37381	0.70689	1.0	12858	5	0.029637	0.061902	0.687423	1842	1
DNPEP	12	0.082463	0.289	0.727923	8124	4	0.029682	0.061969	0.687423	1843	1
CLEC2B	8	0.967	0.99044	1.0	18668	1	0.029683	0.06197	0.687423	1844	2
TRAK2	38	0.99184	0.99702	1.0	19335	7	0.02972	0.062024	0.687423	1845	5
CTCF	24	0.94071	0.984	1.0	18212	4	0.02973	0.062046	0.687423	1846	3
EIF1AX	43	1.0	1.0	1.0	20404	5	0.029737	0.062056	0.687423	1847	5
FXYD4	4	0.39078	0.72193	1.0	13041	1	0.029771	0.06211	0.687423	1848	1
RNF133	12	0.97484	0.99245	1.0	18833	3	0.029772	0.062111	0.687423	1849	2
CD55	12	0.74009	0.921	1.0	15991	5	0.029816	0.062175	0.687546	1850	2
FCRL3	21	0.013293	0.071951	0.325467	4524	13	0.029828	0.06219	0.687546	1851	1
MRPS17	8	0.80105	0.94405	1.0	16622	2	0.029902	0.062311	0.688223	1852	1
LYPD6	12	0.42469	0.74756	1.0	13357	3	0.029906	0.062318	0.688223	1853	1
COMMD8	8	0.63272	0.87645	1.0	15150	4	0.029929	0.062352	0.688223	1854	2
NT5C3A	11	0.9671	0.99046	1.0	18672	3	0.030012	0.062486	0.68884	1855	2
hsa-mir-708	10	0.99534	0.99814	1.0	19547	1	0.030037	0.062524	0.68884	1856	1
USP28	12	0.76673	0.93138	1.0	16211	4	0.03004	0.06253	0.68884	1857	1
LRRC23	14	0.50916	0.80659	1.0	14090	4	0.030061	0.062558	0.68884	1858	1
ORMDL2	12	0.65314	0.88538	1.0	15307	3	0.030085	0.06259	0.68884	1859	1
hsa-mir-454	9	0.99995	0.99996	1.0	20274	0	0.030097	0.06261	0.68884	1860	2
ZNF664	7	0.9377	0.98326	1.0	18172	1	0.030159	0.062714	0.689421	1861	1
SH3BP5L	12	0.070068	0.25882	0.682331	7761	9	0.030175	0.062734	0.689421	1862	1
TREML4	7	0.55879	0.83669	1.0	14513	3	0.030192	0.062763	0.689421	1863	2
GPR158	12	0.00043641	0.0035457	0.049427	1468	10	0.030264	0.062872	0.690246	1864	1
ALPI	25	0.016092	0.084207	0.352138	4893	17	0.030298	0.062928	0.690487	1865	2
hsa-mir-5007	5	0.90107	0.97327	1.0	17685	1	0.030335	0.062987	0.690696	1866	1
GPR20	12	0.00040194	0.0032898	0.04751	1417	10	0.030354	0.063015	0.690696	1867	1
OR13G1	12	0.96521	0.98997	1.0	18643	3	0.030398	0.063087	0.691121	1868	1
BCAN	12	0.38901	0.00038053	0.013443	579	9	0.030443	0.06315	0.691435	1869	1
hsa-mir-124-2	8	0.29968	0.63143	1.0	12054	4	0.030545	0.0633	0.691468	1870	1
CDH11	12	0.024945	0.11903	0.437531	5566	2	0.030555	0.063317	0.691468	1871	1
ZNF846	12	0.91761	0.978	1.0	17904	3	0.030587	0.06337	0.691468	1872	2
RBBP6	12	0.99972	0.99978	1.0	20107	1	0.030587	0.06337	0.691468	1873	2
PTGES3	6	0.9978	0.99899	1.0	19764	0	0.030612	0.063406	0.691468	1874	2
hsa-mir-4275	8	0.12437	0.37827	0.843162	9180	2	0.03062	0.063417	0.691468	1875	2
PRKCE	12	0.0017763	0.01272	0.110689	2351	10	0.030622	0.063419	0.691468	1876	1
PEBP1	12	0.062666	0.23881	0.652302	7491	8	0.030667	0.063483	0.691468	1877	1
MUC16	12	0.22576	0.54331	1.0	11073	6	0.030712	0.063552	0.691468	1878	1
PRKCI	23	0.85522	0.96021	1.0	17158	9	0.03073	0.063578	0.691468	1879	3
GFPT1	61	0.045867	0.18923	0.574016	6746	11	0.030734	0.063584	0.691468	1880	6
FAM9B	2	0.77475	0.93447	1.0	16310	0	0.030744	0.063597	0.691468	1881	1
hsa-mir-4657	7	0.72815	0.91629	1.0	15903	3	0.030755	0.063613	0.691468	1882	2
GPR56	21	0.0094411	0.053936	0.270823	4074	16	0.030768	0.063626	0.691468	1883	1
C20orf197	5	0.47029	0.78034	1.0	13754	3	0.030803	0.063682	0.691716	1884	1
ZNF75D	13	0.0077605	0.045695	0.245112	3815	5	0.030856	0.063755	0.692137	1885	1
ZNF544	12	0.68943	0.90067	1.0	15575	3	0.03103	0.064025	0.694705	1886	2
AP1AR	15	0.9939	0.99767	1.0	19451	1	0.031118	0.064156	0.695753	1887	2
FAM110B	12	0.012847	0.069963	0.319152	4486	9	0.031159	0.064222	0.696073	1888	1
hsa-mir-6877	10	0.57301	0.84499	1.0	14621	5	0.031231	0.06433	0.696073	1889	1
SERPINB11	17	0.98856	0.99617	1.0	19222	2	0.031249	0.064364	0.696073	1890	3
hsa-mir-634	10	0.97034	0.99128	1.0	18729	2	0.031268	0.064391	0.696073	1891	1
AK9	12	0.24667	0.56969	1.0	11371	5	0.031279	0.064401	0.696073	1892	2
ZNF839	16	0.27366	0.60204	1.0	11699	7	0.031279	0.064401	0.696073	1893	3
MYO19	12	0.6329	0.87652	1.0	15152	4	0.031293	0.064423	0.696073	1894	2
POTEJ	2	0.89252	0.97084	1.0	17578	0	0.031412	0.064601	0.697185	1895	1
SLC25A30	25	0.42303	0.74636	1.0	13344	10	0.031415	0.064608	0.697185	1896	2
MMP25	12	0.015822	0.083057	0.349582	4862	8	0.031428	0.064629	0.697185	1897	1
TRAF3IP1	12	0.14284	0.41335	0.881897	9589	8	0.031606	0.064896	0.699688	1898	1
AKR1A1	13	0.1837	0.48402	0.949609	10430	4	0.031631	0.064934	0.699688	1899	2
SLC45A4	20	0.0080097	0.046945	0.249077	3857	14	0.031681	0.065006	0.699688	1900	2
BTBD9	20	0.98519	0.99528	1.0	19098	2	0.031681	0.065006	0.699688	1901	2
KPNA1	12	0.027934	0.12981	0.46056	5767	5	0.031696	0.065032	0.699688	1902	2
GATA6	22	0.021824	0.10749	0.411007	5352	16	0.0318	0.06517	0.700461	1903	1
2014-09-01	11	0.16874	0.45921	0.925475	10154	5	0.0318	0.065172	0.700461	1904	2
MMADHC	12	0.98064	0.99414	1.0	18974	1	0.031875	0.065278	0.701025	1905	2
hsa-mir-548aj-1	4	0.91404	0.97695	1.0	17865	1	0.031885	0.065293	0.701025	1906	1
BTRC	14	0.87021	0.96447	1.0	17342	5	0.031922	0.065354	0.701311	1907	2
RPS14	12	0.0015412	0.011185	0.102699	2227	7	0.031964	0.065421	0.70166	1908	1
PCDHA6	12	0.47496	0.78356	1.0	13796	5	0.032009	0.065485	0.701766	1909	1
NAB2	12	0.077877	0.27827	0.711287	8004	7	0.032044	0.065538	0.701766	1910	2
C1orf86	22	0.064803	0.24461	0.660559	7578	12	0.032045	0.065539	0.701766	1911	1
PLK1	16	0.031265	0.14157	0.482777	6001	6	0.032063	0.065568	0.701766	1912	3
SKA1	8	0.91971	0.97861	1.0	17934	1	0.032172	0.065732	0.70254	1913	1
RFC2	28	0.49787	0.79937	1.0	14013	14	0.032215	0.065798	0.70254	1914	4
LUZP6	2	0.879	0.96699	1.0	17420	0	0.032228	0.065823	0.70254	1915	1
FAM205A	12	0.34929	0.68322	1.0	12605	5	0.032272	0.0659	0.70254	1916	2
FAM111A	12	0.9994	0.9996	1.0	19987	1	0.032272	0.0659	0.70254	1917	2
RNPEP	12	0.036393	0.15888	0.517902	6278	9	0.032272	0.0659	0.70254	1918	2
NFE2L2	12	0.78025	0.93648	1.0	16376	4	0.032272	0.0659	0.70254	1919	2
TSC1	17	0.99087	0.99677	1.0	19298	3	0.032281	0.065915	0.70254	1920	2
KIR2DL2	1	0.96766	0.9906	1.0	18678	0	0.032337	0.065996	0.70304	1921	1
WISP2	12	0.00032855	0.002729	0.04218	1324	11	0.032411	0.066095	0.703127	1922	1
ZNF281	18	0.33905	0.67298	1.0	12485	6	0.032416	0.066107	0.703127	1923	2
RERE	24	0.095368	0.3181	0.768813	8467	12	0.032416	0.066107	0.703127	1924	3
DTHD1	19	0.83375	0.95399	1.0	16927	3	0.032462	0.066174	0.70329	1925	2
RNLS	12	0.013841	0.074372	0.330714	4598	5	0.032506	0.066234	0.70329	1926	2
ST6GALNAC5	20	0.0038399	0.025231	0.168516	3064	11	0.032527	0.066266	0.70329	1927	2
RARG	24	0.030141	0.13763	0.476149	5915	16	0.032546	0.066292	0.70329	1928	3
ZNF708	6	0.99816	0.99911	1.0	19793	0	0.03258	0.066339	0.70329	1929	2
MOB1A	5	0.95679	0.98787	1.0	18481	1	0.032607	0.066385	0.70329	1930	1
MYB	12	0.014819	0.07865	0.339693	4736	1	0.032611	0.06639	0.70329	1931	2
KIF14	12	0.96462	0.98983	1.0	18631	3	0.032634	0.066425	0.70329	1932	2
RPL35A	4	0.91767	0.97801	1.0	17909	1	0.032649	0.066454	0.70329	1933	1
ZC2HC1B	7	0.46745	0.77832	1.0	13726	4	0.032668	0.066481	0.70329	1934	1
FANCF	12	0.17141	0.46372	0.930053	10203	8	0.032679	0.066501	0.70329	1935	1
HUNK	12	0.06306	0.23991	0.65373	7510	9	0.032724	0.066573	0.703689	1936	1
CSK	12	0.087912	0.30145	0.746108	8268	7	0.032768	0.066642	0.704056	1937	1
KIF4A	12	0.44974	0.76584	1.0	13577	2	0.032894	0.06683	0.705686	1938	2
LMF2	12	0.00062674	0.0049952	0.061425	1664	11	0.032947	0.066913	0.705869	1939	1
PCCA	16	0.60675	0.86406	1.0	14932	5	0.032976	0.066961	0.705869	1940	3
ACD	12	0.0056058	0.0347	0.205599	3452	9	0.032992	0.06698	0.705869	1941	1
hsa-mir-383	10	0.35935	0.69301	1.0	12710	3	0.033019	0.067022	0.705869	1942	1
RFX8	12	0.94033	0.98392	1.0	18202	3	0.033036	0.067052	0.705869	1943	2
LEMD1	7	0.13797	0.40434	0.872651	9482	4	0.033046	0.067071	0.705869	1944	1
PCDHB13	10	0.14358	0.41471	0.882825	9613	5	0.033057	0.067089	0.705869	1945	1
DPP8	12	0.99617	0.99844	1.0	19637	1	0.033103	0.067162	0.70627	1946	2
NDUFAB1	12	0.19556	0.50249	0.965439	10650	2	0.03317	0.067266	0.706474	1947	1
LOC391322	2	0.6984	0.90437	1.0	15659	1	0.033175	0.067277	0.706474	1948	1
DENR	12	0.76567	0.93098	1.0	16200	2	0.033211	0.06733	0.706474	1949	2
CCDC122	7	0.98015	0.994	1.0	18962	1	0.033232	0.067364	0.706474	1950	2
CAMK2D	36	0.90445	0.97424	1.0	17727	11	0.033251	0.067392	0.706474	1951	4
ITGB3BP	1	0.96673	0.99037	1.0	18666	0	0.033273	0.067426	0.706474	1952	1
ENDOV	15	0.00019553	0.0017106	0.031794	1101	11	0.033289	0.067454	0.706474	1953	1
ATM	12	0.65852	0.88776	1.0	15340	4	0.033293	0.067458	0.706474	1954	2
NOL8	14	0.8418	0.95631	1.0	17022	4	0.033366	0.067572	0.707313	1955	2
KCTD10	12	0.013841	0.074372	0.330714	4601	8	0.033483	0.067741	0.708713	1956	1
SCG3	17	0.98238	0.99458	1.0	19017	4	0.033528	0.067801	0.708978	1957	3
NEK5	12	0.99609	0.99841	1.0	19631	2	0.033616	0.067934	0.709649	1958	2
GIN1	12	0.99986	0.99988	1.0	20182	0	0.033616	0.067934	0.709649	1959	2
AFF4	12	0.29701	0.62841	1.0	12018	5	0.033713	0.068072	0.710445	1960	2
hsa-mir-548aj-2	5	1.0	1.0	1.0	20405	0	0.033718	0.06808	0.710445	1961	1
ATXN3L	7	0.99868	0.99928	1.0	19857	0	0.033777	0.068163	0.710866	1962	1
MCF2L2	12	0.097045	0.32179	0.7736	8512	5	0.033795	0.06819	0.710866	1963	1
P2RY12	12	0.58227	0.85026	1.0	14716	6	0.033839	0.068252	0.711155	1964	2
RAD54L2	12	0.11517	0.36002	0.82059	8975	6	0.033929	0.068387	0.711836	1965	1
FAM60A	7	0.015874	0.083295	0.349651	4874	2	0.03393	0.068387	0.711836	1966	2
TMEM252	12	0.41595	0.7411	1.0	13269	5	0.033974	0.068451	0.712139	1967	1
TAS2R10	5	0.90809	0.97527	1.0	17773	1	0.034082	0.06862	0.713251	1968	1
GHR	14	0.30562	0.63789	1.0	12114	3	0.034127	0.06868	0.713251	1969	2
TP53RK	11	0.016219	0.084778	0.353822	4903	5	0.034128	0.068683	0.713251	1970	2
PHACTR1	12	0.059926	0.23107	0.638663	7398	6	0.034136	0.068697	0.713251	1971	2
PXK	31	0.99813	0.9991	1.0	19787	6	0.034205	0.068794	0.71346	1972	4
ZFAND4	18	0.94278	0.98449	1.0	18246	5	0.034223	0.06883	0.71346	1973	3
DNAJB7	11	0.35997	0.69364	1.0	12718	2	0.034259	0.068884	0.71346	1974	1
USP8	15	0.99463	0.99791	1.0	19489	2	0.03427	0.068898	0.71346	1975	2
HRH1	37	0.21541	0.52972	0.992119	10924	18	0.034273	0.068905	0.71346	1976	3
EARS2	12	0.015403	0.081229	0.345946	4805	10	0.034286	0.068926	0.71346	1977	1
CHTOP	26	0.30194	0.63392	1.0	12078	10	0.03435	0.069017	0.713495	1978	3
OSBPL7	12	0.0017479	0.012529	0.109709	2337	8	0.034355	0.069023	0.713495	1979	2
POLR2K	7	0.02624	0.12373	0.448214	5649	1	0.034403	0.069105	0.713495	1980	2
GRK5	12	0.6109	0.8664	1.0	14978	6	0.03442	0.069141	0.713495	1981	1
hsa-mir-3124	10	0.0085757	0.049743	0.258753	3934	8	0.034433	0.069161	0.713495	1982	1
HKDC1	24	0.94839	0.98586	1.0	18339	8	0.034462	0.069209	0.713495	1983	2
RXFP3	12	0.012517	0.068495	0.315411	4444	10	0.034464	0.069213	0.713495	1984	1
hsa-mir-142	10	0.2983	0.62984	1.0	12032	5	0.034489	0.069244	0.713495	1985	2
hsa-mir-300	10	0.49834	0.79971	1.0	14018	5	0.034489	0.069244	0.713495	1986	2
ZNF721	12	0.99998	0.99998	1.0	20337	0	0.034553	0.069342	0.713495	1987	2
DAP3	17	0.8189	0.94972	1.0	16802	3	0.034574	0.069382	0.713495	1988	3
OR13C8	12	0.90103	0.97325	1.0	17683	1	0.034595	0.069411	0.713495	1989	2
PLEKHG1	12	0.55157	0.83235	1.0	14439	6	0.034598	0.069417	0.713495	1990	1
CCDC65	19	0.34027	0.67421	1.0	12504	9	0.034599	0.069418	0.713495	1991	3
PDCD4	12	0.3906	0.7218	1.0	13038	3	0.034643	0.069477	0.713749	1992	1
PPFIBP1	20	0.56581	0.84078	1.0	14564	7	0.034678	0.069534	0.713831	1993	3
TMEM39A	12	0.34977	0.6837	1.0	12609	7	0.034732	0.069611	0.713831	1994	1
STAG2	25	1.0	1.0	1.0	20443	1	0.03474	0.069622	0.713831	1995	3
MYL12A	3	0.9117	0.97629	1.0	17824	0	0.034743	0.069625	0.713831	1996	1
TMC6	12	0.058719	0.22756	0.633683	7348	8	0.034776	0.06967	0.713935	1997	1
ARFRP1	10	0.10123	0.33087	0.785117	8624	6	0.034842	0.069775	0.714212	1998	1
PBX3	13	0.94232	0.98437	1.0	18238	3	0.034871	0.069812	0.714212	1999	2
[truncated: 18,465 more rows]
